# Supplementary material for: catena-Poly[2,2′,2′′-nitrilo­tris­(ethan­aminium) [tri-μ-oxido-tris­[dioxido­vanadate(V)]] monohydrate]
Source: Acta Crystallogr Sect E Struct Rep Online. 2013 Oct 2;69(Pt 11):m570–1. doi: 10.1107/S1600536813026056 (PMC3884240; doi:10.1107/S1600536813026056)
Supplement: Supplementary file 1 [file e-69-0m570-sup1.cif]

##############################################################################
#                                                                            #
# This CIF contains the data in a paper accepted for publication in          #
# Acta Crystallographica Section E. It conforms to the requirements of       #
# Notes for Authors for Acta Crystallographica Section E, and has been       #
# peer reviewed under the auspices of the IUCr Commission on Journals.       #
#                                                                            #
# Full details of the Crystallographic Information File format               #
# are given in the paper "The Crystallographic Information File (CIF):       #
# a New Standard Archive File for Crystallography" by S. R. Hall, F. H.      #
# Allen and I. D. Brown [Acta Cryst. (1991), A47, 655-685].                  #
#                                                                            #
# The current version of the core CIF dictionary is obtainable from          #
# ftp://ftp.iucr.org/pub/cif_core.dic.                                       #
#                                                                            #
# Software is freely available for graphical display of the structure(s)     #
# in this CIF. For information consult the CIF software page                 #
# http://www.iucr.org/resources/cif/software.                                #
#                                                                            #
# This file may be used for bona fide research purposes within the           #
# scientific community so long as proper attribution is given to the journal # 
# article from which it was obtained.                                        #
#                                                                            #
##############################################################################
data_global
_audit_creation_method     CRYSTALS_ver_12.87
_journal_date_recd_electronic     2013-07-31
_journal_date_accepted     2013-09-20
_journal_name_full     'Acta Crystallographica, Section E'
_journal_year     2013
_journal_volume     69
_journal_issue     11
_journal_page_first     m570
_journal_page_last     m571
_journal_paper_category     QM
_journal_paper_doi     10.1107/S1600536813026056
_journal_coeditor_code     HP2060
_publ_contact_author_name     'Alexander J. Norquist'
_publ_contact_author_address
;
Haverford College
370 Lancaster Avenue
Haverford PA 19041
USA
;
_publ_contact_author_email     'anorquis@haverford.edu'
_publ_contact_author_phone     '610 896 2949'
_publ_section_title
;
<i>catena</i>-Poly[2,2',2''-nitrilotris(ethanaminium)
[tri-\m-oxido-tris[dioxidovanadate(V)]] monohydrate]
;
_publ_section_title_footnote     .
loop_
    _publ_author_name
    _publ_author_footnote
    _publ_author_address
    'Chang, Kelvin B.' ?
;
Department of Chemistry
Haverford College
370 Lancaster Avenue
Haverford
PA 19041
USA
;
    'Smith, Matthew D.' ?
;
Department of Chemistry
Haverford College
370 Lancaster Avenue
Haverford
PA 19041
USA
;
    'Zeller, Matthias' ?
;
Department of Chemistry
Youngstown State University
1 University Plaza
Youngstown
OH 44555
USA
;
    'Norquist, Alexander J.' ?
;
Department of Chemistry
Haverford College
370 Lancaster Avenue
Haverford
PA 19041
USA
;
_chemical_name_systematic     ?
_chemical_melting_point     ?
data_I
_database_code_depnum_ccdc_archive 'CCDC 962516'
_chemical_name_systematic
;
<i>catena</i>-Poly[2,2',2''-nitrilotris(ethanaminium)
[tri-\m-oxido-tris[dioxidovanadate(V)]] monohydrate]
;
_chemical_formula_moiety     'C6 H21 N4 3+, O9 V3 3-, H2 O'
_chemical_formula_sum     'C6 H23 N4 O10 V3'
_chemical_formula_iupac     '(C6 H21 N4) [V3 O9], H2 O'
_chemical_formula_weight     464.09
_symmetry_cell_setting     monoclinic
_symmetry_space_group_name_H-M     'P 21/c'
_symmetry_space_group_name_Hall     '-P 2ybc'
loop_
    _symmetry_equiv_pos_as_xyz
    'x,y,z'
    '-x,-y,-z'
    '-x,y+1/2,-z+1/2'
    'x,-y+1/2,z+1/2'
_cell_length_a     9.6624(14)
_cell_length_b     10.9179(15)
_cell_length_c     15.768(2)
_cell_angle_alpha     90
_cell_angle_beta     100.565(2)
_cell_angle_gamma     90
_cell_volume     1635.2(4)
_cell_formula_units_Z     4
_cell_measurement_reflns_used     2067
_cell_measurement_theta_min     2.6280
_cell_measurement_theta_max     29.5116
_cell_measurement_temperature     100(2)
_cell_special_details     ?
_exptl_crystal_description     'block'
_exptl_crystal_colour     'colorless'
_exptl_crystal_size_max     0.260
_exptl_crystal_size_mid     0.200
_exptl_crystal_size_min     0.160
_exptl_crystal_density_diffrn     1.885
_exptl_crystal_density_meas     ?
_exptl_crystal_density_method     'not measured'
_exptl_crystal_F_000     944
_exptl_absorpt_coefficient_mu     1.734
_exptl_absorpt_correction_type     multi-scan
_exptl_absorpt_process_details     '(SADABS; Bruker, 2008)'
_exptl_absorpt_correction_T_min     0.6226
_exptl_absorpt_correction_T_max     0.7461
_diffrn_ambient_temperature     100
_diffrn_radiation_type     'Mo K\a'
_diffrn_radiation_wavelength     0.71073
_diffrn_radiation_source     'fine focus sealed tube'
_diffrn_radiation_monochromator     'graphite'
_diffrn_measurement_device_type     'Bruker SMART APEX CCD area-detector'
_diffrn_measurement_device     'Bruker SMART APEX CCD area-detector'
_diffrn_measurement_method     \w
_diffrn_reflns_number     14279
_diffrn_reflns_av_R_equivalents     0.061
_diffrn_reflns_theta_min     2.144
_diffrn_reflns_theta_max     30.100
_diffrn_reflns_theta_full     25.886
_diffrn_measured_fraction_theta_max     0.980
_diffrn_measured_fraction_theta_full     0.995
_diffrn_reflns_limit_h_min     -13
_diffrn_reflns_limit_h_max     13
_diffrn_reflns_limit_k_min     -15
_diffrn_reflns_limit_k_max     15
_diffrn_reflns_limit_l_min     -20
_diffrn_reflns_limit_l_max     22
_diffrn_standards_number     0
_diffrn_standards_interval_count     .
_diffrn_standards_interval_time     .
_diffrn_standards_decay_%     ?
_reflns_number_total     4719
_reflns_number_gt     3195
_reflns_threshold_expression     I>2.0\s(I)
_refine_ls_structure_factor_coef     Fsqd
_refine_ls_matrix_type     full
_refine_ls_R_factor_all     0.0877
_refine_ls_R_factor_gt     0.0523
_refine_ls_wR_factor_all     0.1100
_refine_ls_wR_factor_gt     0.0997
_refine_ls_wR_factor_ref     0.0938
_refine_ls_goodness_of_fit_ref     1.0022
_refine_ls_number_reflns     2860
_refine_ls_number_parameters     208
_refine_ls_number_restraints     0
_refine_ls_hydrogen_treatment     noref
_refine_ls_weighting_scheme     calc
_refine_ls_weighting_details
;
 Method= Modified Sheldrick
 w=1/[\s^2^(F^2^) + (0.03P)^2^ + 7.47P]
 ,where P=(max(Fo^2^,0) + 2Fc^2^)/3
;
_atom_sites_solution_hydrogens     geom
_atom_sites_solution_primary     direct
_refine_ls_shift/su_max     0.0003744
_refine_ls_shift/su_mean     0.0000250
_refine_diff_density_max     1.44
_refine_diff_density_min     -0.68
_refine_ls_extinction_method     'None'
loop_
    _atom_type_symbol
    _atom_type_scat_Cromer_Mann_a1
    _atom_type_scat_Cromer_Mann_a2
    _atom_type_scat_Cromer_Mann_a3
    _atom_type_scat_Cromer_Mann_a4
    _atom_type_scat_Cromer_Mann_b1
    _atom_type_scat_Cromer_Mann_b2
    _atom_type_scat_Cromer_Mann_b3
    _atom_type_scat_Cromer_Mann_b4
    _atom_type_scat_Cromer_Mann_c
    _atom_type_scat_dispersion_real
    _atom_type_scat_dispersion_imag
    _atom_type_scat_source
    C 2.3100 1.0200 1.5886 0.8650 20.8439 10.2075 0.5687 51.6512 0.2156 0.0033
                                                                          0.0016
                                'International Tables Vol C 4.2.6.8 and 6.1.1.4'
    H 0.4930 0.3229 0.1402 0.0408 10.5109 26.1257 3.1424 57.7998 0.0030 0.0000
                                                                          0.0000
                                'International Tables Vol C 4.2.6.8 and 6.1.1.4'
    N 12.2126 3.1322 2.0125 1.1663 0.0057 9.8933 28.9975 0.5826 -11.5290 0.0061
                                                                          0.0033
                                'International Tables Vol C 4.2.6.8 and 6.1.1.4'
    O 3.0485 2.2868 1.5463 0.8670 13.2771 5.7011 0.3239 32.9089 0.2508 0.0106
                                                                          0.0060
                                'International Tables Vol C 4.2.6.8 and 6.1.1.4'
    V 10.2971 7.3511 2.0703 2.0571 6.8657 0.4385 26.8938 102.4780 1.2199 0.3005
                                                                          0.5294
                                'International Tables Vol C 4.2.6.8 and 6.1.1.4'
    Te 19.9644 19.0138 6.1449 2.5239 4.8174 0.4209 28.5284 70.8403 4.3520
                                                                         -0.5308
                                                                          1.6751
                                'International Tables Vol C 4.2.6.8 and 6.1.1.4'
_computing_data_collection     'APEX2 (Bruker, 2009)'
_computing_cell_refinement     'SAINT (Bruker, 2009)'
_computing_data_reduction     'SAINT (Bruker, 2009)'
_computing_structure_solution     'SHELXS86 (Sheldrick, 2008)'
_computing_structure_refinement     'CRYSTALS (Betteridge <i>et al.</i>, 2003)'
_computing_molecular_graphics     'CAMERON (Watkin <i>et al.</i>, 1996)'
_computing_publication_material     'CRYSTALS (Betteridge <i>et al.</i>, 2003)'
loop_
    _atom_site_type_symbol
    _atom_site_label
    _atom_site_fract_x
    _atom_site_fract_y
    _atom_site_fract_z
    _atom_site_U_iso_or_equiv
    _atom_site_adp_type
    _atom_site_occupancy
    _atom_site_disorder_assembly
    _atom_site_disorder_group
    V V1 0.92597(7) 0.75226(7) 0.71937(5) 0.0135 Uani 1.0000 . .
    V V2 0.87185(7) 0.80317(7) 0.49412(4) 0.0120 Uani 1.0000 . .
    V V3 0.75379(8) 0.58481(7) 0.35925(5) 0.0152 Uani 1.0000 . .
    O O1 0.8914(4) 0.6089(3) 0.7288(2) 0.0320 Uani 1.0000 . .
    O O2 1.0944(3) 0.7734(3) 0.7595(2) 0.0217 Uani 1.0000 . .
    O O3 0.8219(5) 0.8480(4) 0.7734(2) 0.0498 Uani 1.0000 . .
    O O4 0.8935(3) 0.8036(3) 0.6095(2) 0.0244 Uani 1.0000 . .
    O O5 1.0270(3) 0.7839(3) 0.4659(2) 0.0220 Uani 1.0000 . .
    O O6 0.8112(4) 0.9374(3) 0.4625(2) 0.0379 Uani 1.0000 . .
    O O7 0.7512(4) 0.6883(4) 0.4472(2) 0.0354 Uani 1.0000 . .
    O O8 0.8542(4) 0.4695(4) 0.4011(3) 0.0429 Uani 1.0000 . .
    O O9 0.5943(3) 0.5335(3) 0.3264(2) 0.0233 Uani 1.0000 . .
    O O10 0.6272(4) 0.9517(3) 0.2942(2) 0.0326 Uani 1.0000 . .
    N N1 0.3633(3) 0.7571(3) 0.4750(2) 0.0124 Uani 1.0000 . .
    N N2 0.1483(4) 0.5617(3) 0.4189(2) 0.0186 Uani 1.0000 . .
    N N3 0.2327(4) 0.8310(4) 0.6220(2) 0.0199 Uani 1.0000 . .
    N N4 0.1714(4) 0.9305(3) 0.3650(2) 0.0173 Uani 1.0000 . .
    C C1 0.3965(4) 0.6257(4) 0.4704(3) 0.0144 Uani 1.0000 . .
    C C2 0.2953(4) 0.5559(4) 0.4031(3) 0.0161 Uani 1.0000 . .
    C C3 0.4414(4) 0.8077(4) 0.5560(3) 0.0180 Uani 1.0000 . .
    C C4 0.3751(4) 0.7766(4) 0.6334(3) 0.0178 Uani 1.0000 . .
    C C5 0.4008(5) 0.8229(4) 0.4007(3) 0.0195 Uani 1.0000 . .
    C C6 0.3272(4) 0.9449(4) 0.3853(3) 0.0186 Uani 1.0000 . .
    H H1 0.7169 0.9334 0.2807 0.0389 Uiso 1.0000 . .
    H H2 0.5660 0.9794 0.2437 0.0389 Uiso 1.0000 . .
    H H3 0.4912 0.6178 0.4588 0.0191 Uiso 1.0000 . .
    H H4 0.3936 0.5894 0.5259 0.0187 Uiso 1.0000 . .
    H H5 0.2977 0.5904 0.3470 0.0191 Uiso 1.0000 . .
    H H6 0.3247 0.4713 0.4050 0.0189 Uiso 1.0000 . .
    H H7 0.1445 0.5268 0.4736 0.0240 Uiso 1.0000 . .
    H H8 0.0880 0.5172 0.3752 0.0240 Uiso 1.0000 . .
    H H9 0.1185 0.6447 0.4180 0.0240 Uiso 1.0000 . .
    H H10 0.5379 0.7765 0.5656 0.0209 Uiso 1.0000 . .
    H H11 0.4435 0.8963 0.5511 0.0211 Uiso 1.0000 . .
    H H12 0.4324 0.8092 0.6858 0.0219 Uiso 1.0000 . .
    H H13 0.3682 0.6886 0.6390 0.0222 Uiso 1.0000 . .
    H H14 0.1764 0.7994 0.5709 0.0245 Uiso 1.0000 . .
    H H15 0.1904 0.8116 0.6701 0.0245 Uiso 1.0000 . .
    H H16 0.2399 0.9174 0.6173 0.0245 Uiso 1.0000 . .
    H H17 0.3702 0.7723 0.3497 0.0240 Uiso 1.0000 . .
    H H18 0.5027 0.8342 0.4091 0.0241 Uiso 1.0000 . .
    H H19 0.3508 0.9958 0.4366 0.0226 Uiso 1.0000 . .
    H H20 0.3573 0.9845 0.3373 0.0229 Uiso 1.0000 . .
    H H21 0.1284 1.0088 0.3561 0.0223 Uiso 1.0000 . .
    H H22 0.1465 0.8828 0.3140 0.0223 Uiso 1.0000 . .
    H H23 0.1400 0.8905 0.4115 0.0223 Uiso 1.0000 . .
loop_
    _atom_site_aniso_label
    _atom_site_aniso_U_11
    _atom_site_aniso_U_22
    _atom_site_aniso_U_33
    _atom_site_aniso_U_12
    _atom_site_aniso_U_13
    _atom_site_aniso_U_23
    V1 0.0147(3) 0.0181(4) 0.0087(3) 0.0034(3) 0.0046(3) -0.0010(3)
    V2 0.0124(3) 0.0158(4) 0.0081(3) 0.0005(3) 0.0028(3) -0.0025(3)
    V3 0.0125(3) 0.0188(4) 0.0157(4) -0.0053(3) 0.0062(3) -0.0037(3)
    O1 0.032(2) 0.025(2) 0.036(2) -0.0146(15) -0.0010(17) 0.0016(16)
    O2 0.0239(17) 0.0250(18) 0.0149(16) -0.0088(13) 0.0000(13) 0.0037(13)
    O3 0.058(3) 0.074(3) 0.019(2) 0.042(2) 0.0113(19) -0.001(2)
    O4 0.0225(16) 0.039(2) 0.0122(15) 0.0070(15) 0.0038(13) 0.0007(15)
    O5 0.0161(15) 0.034(2) 0.0177(16) -0.0063(13) 0.0081(13) -0.0052(14)
    O6 0.056(3) 0.031(2) 0.025(2) 0.0182(19) 0.0041(18) 0.0015(16)
    O7 0.032(2) 0.049(2) 0.031(2) -0.0281(18) 0.0210(17) -0.0238(18)
    O8 0.028(2) 0.032(2) 0.071(3) 0.0053(17) 0.014(2) 0.003(2)
    O9 0.0206(16) 0.0303(19) 0.0184(17) -0.0104(14) 0.0023(13) -0.0028(14)
    O10 0.0283(19) 0.047(2) 0.0227(19) 0.0063(17) 0.0044(15) 0.0061(17)
    N1 0.0124(16) 0.0120(16) 0.0136(17) 0.0000(14) 0.0043(13) 0.0019(14)
    N2 0.0161(18) 0.0198(19) 0.0188(19) -0.0023(15) 0.0007(15) -0.0005(16)
    N3 0.0159(18) 0.028(2) 0.0158(19) -0.0045(16) 0.0041(15) 0.0007(16)
    N4 0.0143(17) 0.0140(18) 0.022(2) 0.0004(14) 0.0004(15) -0.0020(16)
    C1 0.0109(19) 0.015(2) 0.018(2) 0.0030(16) 0.0043(16) 0.0040(17)
    C2 0.015(2) 0.015(2) 0.019(2) 0.0045(16) 0.0043(17) 0.0012(17)
    C3 0.0107(19) 0.019(2) 0.024(2) -0.0026(17) 0.0016(17) 0.0026(19)
    C4 0.016(2) 0.017(2) 0.018(2) -0.0043(16) -0.0014(17) -0.0005(17)
    C5 0.015(2) 0.024(2) 0.021(2) 0.0039(18) 0.0090(18) 0.0054(19)
    C6 0.015(2) 0.014(2) 0.027(2) 0.0009(17) 0.0046(18) 0.0065(19)
loop_
    _geom_bond_atom_site_label_1
    _geom_bond_atom_site_label_2
    _geom_bond_site_symmetry_1
    _geom_bond_site_symmetry_2
    _geom_bond_distance
    _geom_bond_publ_flag
    V1 O1 . . 1.613(3) yes
    V1 O2 . . 1.651(3) yes
    V1 O3 . . 1.773(4) yes
    V1 O4 . . 1.793(3) yes
    V2 V3 . . 3.2585(11) yes
    V2 O4 . . 1.793(3) yes
    V2 O5 . . 1.654(3) yes
    V2 O6 . . 1.623(4) yes
    V2 O7 . . 1.778(3) yes
    V3 O3 . 4_564 1.769(4) yes
    V3 O7 . . 1.793(3) yes
    V3 O8 . . 1.651(4) yes
    V3 O9 . . 1.632(3) yes
    O10 H1 . . 0.950 no
    O10 H2 . . 0.950 no
    N1 C1 . . 1.475(5) no
    N1 C3 . . 1.468(5) no
    N1 C5 . . 1.475(5) no
    N2 C2 . . 1.488(5) no
    N2 H7 . . 0.950 no
    N2 H8 . . 0.950 no
    N2 H9 . . 0.950 no
    N3 C4 . . 1.479(6) no
    N3 H14 . . 0.950 no
    N3 H15 . . 0.950 no
    N3 H16 . . 0.950 no
    N4 C6 . . 1.489(5) no
    N4 H21 . . 0.950 no
    N4 H22 . . 0.950 no
    N4 H23 . . 0.950 no
    C1 C2 . . 1.510(6) no
    C1 H3 . . 0.969 no
    C1 H4 . . 0.966 no
    C2 H5 . . 0.967 no
    C2 H6 . . 0.966 no
    C3 C4 . . 1.517(6) no
    C3 H10 . . 0.978 no
    C3 H11 . . 0.970 no
    C4 H12 . . 0.975 no
    C4 H13 . . 0.968 no
    C5 C6 . . 1.508(6) no
    C5 H17 . . 0.976 no
    C5 H18 . . 0.977 no
    C6 H19 . . 0.974 no
    C6 H20 . . 0.962 no
loop_
    _geom_angle_atom_site_label_1
    _geom_angle_atom_site_label_2
    _geom_angle_atom_site_label_3
    _geom_angle_site_symmetry_1
    _geom_angle_site_symmetry_2
    _geom_angle_site_symmetry_3
    _geom_angle
    _geom_angle_publ_flag
    O1 V1 O2 . . . 107.86(17) no
    O1 V1 O3 . . . 112.5(2) no
    O2 V1 O3 . . . 109.83(19) no
    O1 V1 O4 . . . 112.94(18) no
    O2 V1 O4 . . . 108.21(15) no
    O3 V1 O4 . . . 105.41(17) no
    V3 V2 O4 . . . 128.76(12) no
    V3 V2 O5 . . . 87.55(11) no
    O4 V2 O5 . . . 109.31(15) no
    V3 V2 O6 . . . 113.39(14) no
    O4 V2 O6 . . . 106.12(17) no
    O5 V2 O6 . . . 109.05(19) no
    V3 V2 O7 . . . 24.27(11) no
    O4 V2 O7 . . . 111.67(17) no
    O5 V2 O7 . . . 110.85(16) no
    O6 V2 O7 . . . 109.7(2) no
    V2 V3 O3 . . 4_564 93.50(13) no
    V2 V3 O7 . . . 24.06(10) no
    O3 V3 O7 4_564 . . 112.99(19) no
    V2 V3 O8 . . . 100.80(15) no
    O3 V3 O8 4_564 . . 110.4(2) no
    O7 V3 O8 . . . 105.2(2) no
    V2 V3 O9 . . . 130.93(12) no
    O3 V3 O9 4_564 . . 111.19(18) no
    O7 V3 O9 . . . 108.37(16) no
    O8 V3 O9 . . . 108.46(19) no
    V1 O3 V3 . . 4_565 159.3(2) no
    V2 O4 V1 . . . 161.2(2) no
    V3 O7 V2 . . . 131.66(19) no
    H1 O10 H2 . . . 109.5 no
    C1 N1 C3 . . . 109.1(3) no
    C1 N1 C5 . . . 110.3(3) no
    C3 N1 C5 . . . 110.2(3) no
    C2 N2 H7 . . . 109.4 no
    C2 N2 H8 . . . 109.6 no
    H7 N2 H8 . . . 109.5 no
    C2 N2 H9 . . . 109.5 no
    H7 N2 H9 . . . 109.5 no
    H8 N2 H9 . . . 109.5 no
    C4 N3 H14 . . . 109.4 no
    C4 N3 H15 . . . 109.9 no
    H14 N3 H15 . . . 109.5 no
    C4 N3 H16 . . . 109.1 no
    H14 N3 H16 . . . 109.5 no
    H15 N3 H16 . . . 109.5 no
    C6 N4 H21 . . . 109.5 no
    C6 N4 H22 . . . 109.2 no
    H21 N4 H22 . . . 109.5 no
    C6 N4 H23 . . . 109.6 no
    H21 N4 H23 . . . 109.5 no
    H22 N4 H23 . . . 109.5 no
    N1 C1 C2 . . . 114.0(3) no
    N1 C1 H3 . . . 108.5 no
    C2 C1 H3 . . . 109.6 no
    N1 C1 H4 . . . 108.2 no
    C2 C1 H4 . . . 107.9 no
    H3 C1 H4 . . . 108.6 no
    C1 C2 N2 . . . 112.1(3) no
    C1 C2 H5 . . . 109.0 no
    N2 C2 H5 . . . 108.7 no
    C1 C2 H6 . . . 108.2 no
    N2 C2 H6 . . . 108.7 no
    H5 C2 H6 . . . 110.2 no
    N1 C3 C4 . . . 112.9(3) no
    N1 C3 H10 . . . 109.0 no
    C4 C3 H10 . . . 109.2 no
    N1 C3 H11 . . . 108.7 no
    C4 C3 H11 . . . 107.8 no
    H10 C3 H11 . . . 109.1 no
    C3 C4 N3 . . . 109.4(4) no
    C3 C4 H12 . . . 110.0 no
    N3 C4 H12 . . . 109.1 no
    C3 C4 H13 . . . 110.0 no
    N3 C4 H13 . . . 109.4 no
    H12 C4 H13 . . . 108.8 no
    N1 C5 C6 . . . 112.4(3) no
    N1 C5 H17 . . . 107.3 no
    C6 C5 H17 . . . 107.7 no
    N1 C5 H18 . . . 110.0 no
    C6 C5 H18 . . . 110.1 no
    H17 C5 H18 . . . 109.2 no
    C5 C6 N4 . . . 111.7(3) no
    C5 C6 H19 . . . 109.8 no
    N4 C6 H19 . . . 108.2 no
    C5 C6 H20 . . . 108.8 no
    N4 C6 H20 . . . 108.5 no
    H19 C6 H20 . . . 109.8 no
loop_
    _geom_hbond_atom_site_label_D
    _geom_hbond_atom_site_label_H
    _geom_hbond_atom_site_label_A
    _geom_hbond_site_symmetry_D
    _geom_hbond_site_symmetry_H
    _geom_hbond_site_symmetry_A
    _geom_hbond_distance_DH
    _geom_hbond_distance_HA
    _geom_hbond_distance_DA
    _geom_hbond_angle_DHA
    _geom_hbond_publ_flag
    O10 H1 O1 . . 4_564 0.950 2.058 2.997(6) 169.49(14) yes
    O10 H2 O9 . . 3_655 0.950 1.828 2.739(6) 159.72(15) yes
    N2 H7 O8 . . 2_666 0.950 1.974 2.864(6) 155.08(16) yes
    N2 H8 O1 . . 2_666 0.950 2.177 2.951(6) 137.77(13) yes
    N2 H9 O5 . . 1_455 0.950 1.976 2.850(6) 152.05(14) yes
    C4 H13 O9 . . 2_666 0.968 2.497 3.447(6) 166.90(12) yes
    N3 H14 O5 . . 1_455 0.950 1.995 2.912(6) 161.64(15) yes
    N3 H15 O2 . . 1_455 0.950 1.871 2.819(6) 175.82(15) yes
    N3 H16 O6 . . 2_676 0.950 2.027 2.853(6) 144.28(15) yes
    N3 H16 O10 . . 2_676 0.950 2.233 2.925(6) 128.97(13) yes
    C6 H19 O6 . . 2_676 0.974 2.535 3.222(6) 127.44(14) yes
    N4 H21 O4 . . 2_676 0.950 2.138 3.013(6) 152.40(13) yes
    N4 H22 O2 . . 4_464 0.950 1.935 2.796(6) 149.71(14) yes
    N4 H23 O5 . . 1_455 0.950 1.904 2.803(6) 156.83(14) yes
_iucr_refine_instructions_details
;
TITL 10mz009_0m in P 21/c
CELL  0.71073   9.66240  10.91790  15.76780  90.00000 100.56549  90.00000
ZERR    4 0.0014 0.0015 0.0022 0.0000 0.0023 0.0000
LATT   1
SYMM  -X,Y+0.500,-Z+0.500
SFAC C      2.3100  20.8439   1.0200  10.2075   1.5886   0.5687   0.8650 =
           51.6512   0.2156   0.0033   0.0016     1.15   0.7700  12.0110
SFAC H      0.4930  10.5109   0.3229  26.1257   0.1402   3.1424   0.0408 =
           57.7998   0.0030   0.0000   0.0000     0.06   0.3200   1.0079
SFAC N     12.2126   0.0057   3.1322   9.8933   2.0125  28.9975   1.1663 =
            0.5826 -11.5290   0.0061   0.0033     1.96   0.7700  14.0067
SFAC O      3.0485  13.2771   2.2868   5.7011   1.5463   0.3239   0.8670 =
           32.9089   0.2508   0.0106   0.0060     3.25   0.7700  15.9994
SFAC V     10.2971   6.8657   7.3511   0.4385   2.0703  26.8938   2.0571 =
          102.4780   1.2199   0.3005   0.5294   220.00   1.4200  50.9410
SFAC TE    19.9644   4.8174  19.0138   0.4209   6.1449  28.5284   2.5239 =
           70.8403   4.3520  -0.5308   1.6751   716.00   1.5600 127.6000
UNIT    12.   60.   12.   48.    6.   12.
REM TITL 10mz009_0m in P 21/c
V1          5   0.92597   0.75226   0.71937  11.00000   0.01472   0.01805 =
        0.00867  -0.00097   0.00456   0.00336
V2          5   0.87185   0.80317   0.49412  11.00000   0.01245   0.01578 =
        0.00814  -0.00246   0.00277   0.00047
V3          5   0.75379   0.58481   0.35925  11.00000   0.01246   0.01879 =
        0.01569  -0.00371   0.00625  -0.00531
O1          4   0.89143   0.60886   0.72876  11.00000   0.03159   0.02549 =
        0.03628   0.00158  -0.00101  -0.01462
O2          4   1.09439   0.77343   0.75954  11.00000   0.02391   0.02497 =
        0.01488   0.00374   0.00002  -0.00876
O3          4   0.82190   0.84797   0.77339  11.00000   0.05836   0.07356 =
        0.01918  -0.00069   0.01133   0.04151
O4          4   0.89351   0.80361   0.60953  11.00000   0.02249   0.03862 =
        0.01221   0.00071   0.00380   0.00702
O5          4   1.02703   0.78389   0.46587  11.00000   0.01615   0.03405 =
        0.01774  -0.00521   0.00811  -0.00634
O6          4   0.81120   0.93742   0.46251  11.00000   0.05590   0.03149 =
        0.02514   0.00148   0.00405   0.01822
O7          4   0.75117   0.68830   0.44724  11.00000   0.03210   0.04914 =
        0.03070  -0.02384   0.02100  -0.02814
O8          4   0.85417   0.46953   0.40107  11.00000   0.02770   0.03211 =
        0.07107   0.00277   0.01449   0.00531
O9          4   0.59427   0.53353   0.32640  11.00000   0.02065   0.03033 =
        0.01841  -0.00276   0.00234  -0.01038
O10         4   0.62720   0.95168   0.29416  11.00000   0.02833   0.04667 =
        0.02275   0.00612   0.00442   0.00631
N1          3   0.36333   0.75709   0.47499  11.00000   0.01242   0.01198 =
        0.01362   0.00195   0.00432  -0.00002
N2          3   0.14826   0.56170   0.41887  11.00000   0.01613   0.01982 =
        0.01883  -0.00050   0.00070  -0.00232
N3          3   0.23267   0.83102   0.62198  11.00000   0.01589   0.02849 =
        0.01584   0.00069   0.00406  -0.00448
N4          3   0.17142   0.93048   0.36495  11.00000   0.01427   0.01395 =
        0.02242  -0.00196   0.00041   0.00039
C1          1   0.39647   0.62568   0.47036  11.00000   0.01091   0.01480 =
        0.01823   0.00402   0.00432   0.00296
C2          1   0.29529   0.55592   0.40313  11.00000   0.01465   0.01520 =
        0.01894   0.00120   0.00429   0.00452
C3          1   0.44143   0.80774   0.55604  11.00000   0.01068   0.01928 =
        0.02359   0.00264   0.00162  -0.00260
C4          1   0.37508   0.77659   0.63340  11.00000   0.01611   0.01748 =
        0.01818  -0.00050  -0.00136  -0.00426
C5          1   0.40082   0.82291   0.40071  11.00000   0.01550   0.02441 =
        0.02063   0.00545   0.00896   0.00394
C6          1   0.32720   0.94486   0.38526  11.00000   0.01511   0.01397 =
        0.02688   0.00645   0.00456   0.00091
H1          2  10.71687  10.93345  10.28073  11.00000   0.03892
H2          2  10.56595  10.97935  10.24367  11.00000   0.03892
H3          2  10.49117  10.61779  10.45885  11.00000   0.01907
H4          2  10.39359  10.58936  10.52589  11.00000   0.01873
H5          2  10.29772  10.59044  10.34697  11.00000   0.01914
H6          2  10.32471  10.47127  10.40504  11.00000   0.01890
H7          2  10.14447  10.52683  10.47360  11.00000   0.02399
H8          2  10.08797  10.51724  10.37517  11.00000   0.02399
H9          2  10.11853  10.64470  10.41800  11.00000   0.02399
H10         2  10.53792  10.77648  10.56561  11.00000   0.02092
H11         2  10.44355  10.89626  10.55111  11.00000   0.02105
H12         2  10.43242  10.80925  10.68585  11.00000   0.02185
H13         2  10.36823  10.68859  10.63904  11.00000   0.02218
H14         2  10.17642  10.79940  10.57091  11.00000   0.02454
H15         2  10.19039  10.81157  10.67014  11.00000   0.02454
H16         2  10.23993  10.91743  10.61725  11.00000   0.02454
H17         2  10.37022  10.77235  10.34965  11.00000   0.02403
H18         2  10.50274  10.83423  10.40912  11.00000   0.02412
H19         2  10.35083  10.99585  10.43659  11.00000   0.02265
H20         2  10.35728  10.98448  10.33728  11.00000   0.02292
H21         2  10.12841  11.00883  10.35614  11.00000   0.02233
H22         2  10.14646  10.88280  10.31404  11.00000   0.02233
H23         2  10.14001  10.89052  10.41149  11.00000   0.02233
;
