# Supplementary material for: catena-Poly[2,2′,2′′-nitrilo­tris­(ethan­aminium) [tri-μ-oxido-tris­[dioxido­vanadate(V)]] monohydrate]
Source: Acta Crystallogr Sect E Struct Rep Online. 2013 Oct 2;69(Pt 11):m570–1. doi: 10.1107/S1600536813026056 (PMC3884240; doi:10.1107/S1600536813026056)
Supplement: Supplementary file 2 [file e-69-0m570-Isup2.hkl]

data_I
#  10mz009_0m in P 21/c                    
_audit_creation_date        "13-07-19"
_audit_creation_method      CRYSTALS 

_cell_length_a                    9.662(5)
_cell_angle_alpha                 90
_cell_length_b                    10.918(5)
_cell_angle_beta                  100.565(5)
_cell_length_c                    15.768(5)
_cell_angle_gamma                 90

# NOTE FO on scale of Fc,      9.23928
# Status flags: 
#    o - used in refinement 
#    < - excluded by I/sigmaI cutoff 
#    l - excluded at low resolution  
#    h - excluded at high resolution  
#    x - excluded for another reason  

loop_
_refln_index_h
_refln_index_k
_refln_index_l
_refln_F_squared_meas
_refln_F_squared_calc
_refln_F_squared_sigma
_refln_observed_status
_refln_refinement_weight
   1   0   0    25060.09        0.00       99.28 l   0.0000E+00
   2   0   0     9996.72     9662.20       95.63 o   0.6301E-05
   3   0   0     8631.75     8191.72      109.32 o   0.7531E-05
   4   0   0    24634.41    23723.62      199.49 o   0.1424E-05
   5   0   0      623.44      638.07       50.16 o   0.1326E-03
   6   0   0     9524.66     9884.67      157.39 o   0.5785E-05
   7   0   0       56.06       19.98       63.12 <   0.0000E+00
   8   0   0     5167.10     5161.99      138.99 o   0.1255E-04
   9   0   0       -9.39        6.17       45.71 <   0.0000E+00
  10   0   0      877.12      831.58      108.45 o   0.5349E-04
  11   0   0      571.94      294.94      100.10 o   0.7650E-04
  12   0   0      236.46      276.73      101.52 <   0.0000E+00
  13   0   0      650.48      524.84      205.73 o   0.2138E-04
   1   1   0     6510.56        0.00       45.65 l   0.0000E+00
   2   1   0    53945.93    50106.29      165.36 o   0.3838E-06
   3   1   0       11.44       84.75       16.29 <   0.0000E+00
   4   1   0     2230.23     2581.38       59.74 o   0.3727E-04
   5   1   0      986.98      969.23       48.99 o   0.9694E-04
   6   1   0     3617.22     3294.76       83.21 o   0.2408E-04
   7   1   0     3536.98     3590.94       88.54 o   0.2231E-04
   8   1   0     1009.01      965.19       61.74 o   0.8347E-04
   9   1   0       72.05       23.44       69.97 <   0.0000E+00
  10   1   0       26.89        4.89       72.61 <   0.0000E+00
  11   1   0      764.44      575.46       77.64 o   0.8952E-04
  12   1   0      208.00      306.25       83.31 <   0.0000E+00
  13   1   0      171.16       64.79      105.09 <   0.0000E+00
   0   2   0    16453.96        0.00      117.79 l   0.0000E+00
   1   2   0    17084.59    16826.22      104.93 o   0.2836E-05
   2   2   0    18157.83    18367.84      105.74 o   0.2360E-05
   3   2   0      114.90       89.92       30.62 o   0.5867E-03
   4   2   0     2896.41     3162.72       71.64 o   0.2829E-04
   5   2   0     4829.23     5083.83       86.76 o   0.1527E-04
   6   2   0     4245.68     3712.65       89.63 o   0.1982E-04
   7   2   0     1554.82     1567.41       70.52 o   0.5464E-04
   8   2   0        2.39        1.76       12.57 <   0.0000E+00
   9   2   0      180.12      208.16       38.71 o   0.3342E-03
  10   2   0       96.46       43.22       57.09 <   0.0000E+00
  11   2   0      230.20      153.44       66.21 o   0.1730E-03
  12   2   0      319.83      334.97       93.52 o   0.8813E-04
  13   2   0       70.85        0.15      209.51 <   0.0000E+00
   1   3   0      333.35      409.75       27.49 o   0.3109E-03
   2   3   0    15959.70    15861.79      132.06 o   0.2984E-05
   3   3   0     6005.55     6722.72       78.50 o   0.1138E-04
   4   3   0     2530.88     2622.97       62.34 o   0.3460E-04
   5   3   0     2286.74     2304.93       65.43 o   0.3972E-04
   6   3   0     4161.17     4052.06       89.70 o   0.1881E-04
   7   3   0     1598.02     1806.11       70.40 o   0.4948E-04
   8   3   0       86.56      107.08       31.97 <   0.0000E+00
   9   3   0     2094.50     2252.56       89.74 o   0.3513E-04
  10   3   0      118.87      185.69       63.55 <   0.0000E+00
  11   3   0      138.01       11.88       60.25 <   0.0000E+00
  12   3   0      966.89      796.68      124.85 o   0.4431E-04
  13   3   0      443.47      683.70      135.28 o   0.4324E-04
   0   4   0     9580.00     9572.48      126.07 o   0.6313E-05
   1   4   0     3871.10     3644.56       58.60 o   0.2267E-04
   2   4   0     7939.30     8651.68      104.54 o   0.7754E-05
   3   4   0     2491.78     2445.81       71.08 o   0.3483E-04
   4   4   0     7522.64     7462.42      101.00 o   0.8930E-05
   5   4   0     1845.06     1863.15       63.57 o   0.4783E-04
   6   4   0       94.07       74.60       37.32 <   0.0000E+00
   7   4   0     1235.56     1132.51       66.78 o   0.6972E-04
   8   4   0      614.41      783.46       63.56 o   0.1018E-03
   9   4   0      172.86      225.90       45.52 o   0.2704E-03
  10   4   0       26.89        7.87       49.63 <   0.0000E+00
  11   4   0      231.91      263.51       72.96 o   0.1383E-03
  12   4   0       70.28       59.38      226.54 <   0.0000E+00
   1   5   0      -10.41       28.71       14.06 <   0.0000E+00
   2   5   0      414.02      432.12       36.36 o   0.2242E-03
   3   5   0      592.00      619.04       45.74 o   0.1426E-03
   4   5   0      177.13      148.33       34.17 o   0.4206E-03
   5   5   0     9040.93     8866.53      124.65 o   0.6867E-05
   6   5   0     2360.75     2063.38       92.26 o   0.3473E-04
   7   5   0     1931.37     1833.41       92.61 o   0.3954E-04
   8   5   0      541.21      460.02       61.60 o   0.1301E-03
   9   5   0      784.07      752.90       72.26 o   0.8767E-04
  10   5   0      214.69      279.10       55.41 o   0.2001E-03
  11   5   0      766.36      650.11       92.55 o   0.7077E-04
  12   5   0      637.10      542.06      115.31 o   0.5599E-04
   0   6   0    10885.93    10736.66      139.38 o   0.5108E-05
   1   6   0     2177.30     2248.85       56.89 o   0.4239E-04
   2   6   0      329.08      345.94       38.72 o   0.2554E-03
   3   6   0     1085.62     1200.29       62.12 o   0.7451E-04
   4   6   0      586.88      579.65       52.78 o   0.1377E-03
   5   6   0      660.93      691.90       59.28 o   0.1122E-03
   6   6   0     2324.04     2217.66       98.05 o   0.3287E-04
   7   6   0     3126.25     2885.21      111.12 o   0.2385E-04
   8   6   0       67.86      106.29      100.45 <   0.0000E+00
   9   6   0      342.10      490.83       58.36 o   0.1479E-03
  10   6   0      478.68      484.43       72.08 o   0.1105E-03
  11   6   0      437.71      561.42       83.90 o   0.8949E-04
  12   6   0     1167.50     1184.90      148.91 o   0.3109E-04
   1   7   0      369.29      264.95       30.73 o   0.3024E-03
   2   7   0     1143.24     1069.30       64.18 o   0.7553E-04
   3   7   0      304.75      234.86       42.37 o   0.2665E-03
   4   7   0     1314.61     1505.25       76.21 o   0.5537E-04
   5   7   0     5085.15     4805.93      128.44 o   0.1367E-04
   6   7   0       69.79       25.29       68.67 <   0.0000E+00
   7   7   0      134.24       83.51       52.85 <   0.0000E+00
   8   7   0      181.19      184.56       53.56 o   0.2347E-03
   9   7   0      595.63      525.50       69.38 o   0.1094E-03
  10   7   0      391.61      499.39       69.87 o   0.1175E-03
  11   7   0     2254.47     1993.89      147.25 o   0.2450E-04
   0   8   0     3879.38     4123.55      115.66 o   0.1751E-04
   1   8   0       91.85       63.11       23.71 o   0.8797E-03
   2   8   0     4559.09     4969.97      108.37 o   0.1508E-04
   3   8   0     2499.68     2507.71       92.30 o   0.3089E-04
   4   8   0       32.87       76.56       65.29 <   0.0000E+00
   5   8   0      133.81      220.35       40.85 o   0.3163E-03
   6   8   0      425.97      525.41       59.29 o   0.1351E-03
   7   8   0     3193.48     2979.80      119.98 o   0.2239E-04
   8   8   0     1569.21     1405.51      101.80 o   0.4348E-04
   9   8   0      984.25      946.33       88.66 o   0.6298E-04
  10   8   0      262.71      226.41       68.07 o   0.1540E-03
  11   8   0      724.96      843.17      109.63 o   0.5390E-04
   1   9   0     2461.05     2767.66       73.86 o   0.3230E-04
   2   9   0      506.00      508.73       51.46 o   0.1501E-03
   3   9   0     2156.64     2202.20       76.69 o   0.3856E-04
   4   9   0      236.89      344.37       47.34 o   0.2165E-03
   5   9   0      313.50      379.91       50.84 o   0.1870E-03
   6   9   0     1376.93     1133.37       94.88 o   0.5167E-04
   7   9   0     3207.77     2910.86      120.57 o   0.2262E-04
   8   9   0        2.35        2.58       14.61 <   0.0000E+00
   9   9   0     4014.25     3872.27      148.15 o   0.1563E-04
  10   9   0     1981.30     1636.19      141.94 o   0.2797E-04
   0  10   0        8.11        4.17       28.88 <   0.0000E+00
   1  10   0      -18.50       28.26       29.21 <   0.0000E+00
   2  10   0      279.57      252.20       41.90 o   0.2646E-03
   3  10   0      735.16      896.15       55.74 o   0.9970E-04
   4  10   0       89.85       67.21       55.85 <   0.0000E+00
   5  10   0       46.74      108.58       84.91 <   0.0000E+00
   6  10   0      148.75       98.71       47.63 o   0.3168E-03
   7  10   0     2009.69     1831.65      118.00 o   0.3220E-04
   8  10   0     3367.62     3203.31      132.20 o   0.1979E-04
   9  10   0     1135.98      997.20      106.30 o   0.5012E-04
  10  10   0      233.26      154.77       84.20 <   0.0000E+00
   1  11   0       82.16      134.09       68.82 <   0.0000E+00
   2  11   0       14.51        5.53       34.27 <   0.0000E+00
   3  11   0      -16.65        2.51       60.33 <   0.0000E+00
   4  11   0       47.80      175.34       61.10 <   0.0000E+00
   5  11   0     2537.03     2824.99      110.01 o   0.2596E-04
   6  11   0     1657.77     1631.49      106.31 o   0.3881E-04
   7  11   0      129.11       80.01       58.01 <   0.0000E+00
   8  11   0      177.13      271.94       71.54 <   0.0000E+00
   9  11   0      585.81      529.86       87.47 o   0.8358E-04
   0  12   0      233.04      265.54       68.56 o   0.1514E-03
   1  12   0      123.14      116.44       58.30 <   0.0000E+00
   2  12   0      184.39      301.16       61.99 o   0.1711E-03
   3  12   0       71.28       63.77       81.09 <   0.0000E+00
   4  12   0     1647.25     1562.86      108.76 o   0.3865E-04
   5  12   0       92.62        6.26      104.75 <   0.0000E+00
   6  12   0     1737.16     1509.48      127.57 o   0.3312E-04
   7  12   0     1904.48     1960.91      125.96 o   0.2983E-04
   8  12   0      168.38       97.04       77.81 <   0.0000E+00
   1  13   0      310.94      458.30       60.76 o   0.1462E-03
   2  13   0        1.42       79.85       17.28 <   0.0000E+00
   3  13   0       98.74       23.54       53.12 <   0.0000E+00
   4  13   0     1081.00      803.36       99.29 o   0.5807E-04
   5  13   0      936.73      874.72       93.33 o   0.6211E-04
   6  13   0      -37.56       59.51      116.74 <   0.0000E+00
   7  13   0      100.45        3.70      104.05 <   0.0000E+00
   0  14   0      228.78      174.68      103.04 <   0.0000E+00
   1  14   0       78.82       28.76      207.58 <   0.0000E+00
   2  14   0      360.81      371.03       92.22 o   0.8815E-04
   3  14   0       31.58       68.36      106.72 <   0.0000E+00
   4  14   0      252.39      238.36       73.54 o   0.1372E-03
   5  14   0      268.04      166.68      119.43 <   0.0000E+00
   1  15   0       45.81       86.01      150.06 <   0.0000E+00
   2  15   0      951.53      935.16      122.34 o   0.4421E-04
   3  15   0     1248.88     1231.36      147.51 o   0.3095E-04
 -13   1   1     1343.92     1441.95      153.88 o   0.2802E-04
 -12   1   1       36.14       57.30      128.40 <   0.0000E+00
 -11   1   1     1246.74     1130.54       94.70 o   0.5347E-04
 -10   1   1       97.53       27.99       40.82 <   0.0000E+00
  -9   1   1      -29.88        1.20       23.82 <   0.0000E+00
  -8   1   1     1111.44     1115.95       64.37 o   0.7281E-04
  -7   1   1       16.56       11.60       34.15 <   0.0000E+00
  -6   1   1      910.98      957.85       45.89 o   0.9753E-04
  -5   1   1      449.16      505.69       31.87 o   0.1927E-03
  -4   1   1      -12.66        4.34       14.74 <   0.0000E+00
  -3   1   1     1106.32     1213.63       35.31 o   0.9305E-04
  -2   1   1     1006.44      732.18       34.57 o   0.1078E-03
  -1   1   1     1913.44        0.00       55.23 l   0.0000E+00
   0   1   1      317.77        0.00       13.28 l   0.0000E+00
   1   1   1     6123.39        0.00       51.88 l   0.0000E+00
   2   1   1     2194.37     2540.99       43.58 o   0.4387E-04
   3   1   1     2874.38     2939.82       56.99 o   0.3148E-04
   4   1   1     5310.85     5222.38       80.81 o   0.1441E-04
   5   1   1      702.38      769.38       42.70 o   0.1201E-03
   6   1   1     2354.86     2302.48       70.99 o   0.3829E-04
   7   1   1      513.21      506.49       43.54 o   0.1687E-03
   8   1   1       47.46       98.62       63.62 <   0.0000E+00
   9   1   1      854.50      832.23       62.08 o   0.9275E-04
  10   1   1      394.81      400.31       55.38 o   0.1644E-03
  11   1   1      369.63      316.64       64.37 o   0.1490E-03
  12   1   1      508.77      539.24       94.98 o   0.7606E-04
  13   1   1      177.56      103.67      123.78 <   0.0000E+00
 -13   2   1      278.00      336.20      116.84 <   0.0000E+00
 -12   2   1      127.76      109.59       82.47 <   0.0000E+00
 -11   2   1      888.07      720.51      102.19 o   0.5968E-04
 -10   2   1      170.94      256.98       51.71 o   0.2291E-03
  -9   2   1      -18.78       16.33       40.41 <   0.0000E+00
  -8   2   1      887.45     1020.68       61.09 o   0.8486E-04
  -7   2   1       -0.51        0.25        4.07 <   0.0000E+00
  -6   2   1     9286.78     9311.67      125.36 o   0.6342E-05
  -5   2   1     5917.96     6144.38       94.94 o   0.1172E-04
  -4   2   1     6174.74     6228.10       85.33 o   0.1161E-04
  -3   2   1     4537.11     4573.49       67.41 o   0.1759E-04
  -2   2   1        3.41       11.18        3.76 <   0.0000E+00
  -1   2   1      387.55      317.53       23.26 o   0.2850E-03
   0   2   1     5362.79        0.00       55.44 l   0.0000E+00
   1   2   1      337.02      447.38       20.46 o   0.2919E-03
   2   2   1    20247.88    19533.29      113.31 o   0.2029E-05
   3   2   1    10293.22    10648.19      107.25 o   0.5566E-05
   4   2   1     3800.07     3812.33       70.41 o   0.2167E-04
   5   2   1     9736.13     9694.49      117.28 o   0.6139E-05
   6   2   1        9.05        2.77       16.25 <   0.0000E+00
   7   2   1       60.44       61.40       69.90 <   0.0000E+00
   8   2   1       16.05       21.32       27.84 <   0.0000E+00
   9   2   1       89.80      131.44       33.64 <   0.0000E+00
  10   2   1      714.93      606.96       69.04 o   0.1011E-03
  11   2   1     1474.81     1385.20      121.79 o   0.3710E-04
  12   2   1      563.40      395.96      128.85 o   0.4975E-04
  13   2   1      984.25     1092.72      202.31 o   0.2010E-04
 -13   3   1       39.27       21.53      222.33 <   0.0000E+00
 -12   3   1      830.02      876.85      113.50 o   0.5028E-04
 -11   3   1      632.55      590.31       89.92 o   0.7768E-04
 -10   3   1       77.68       51.65      106.82 <   0.0000E+00
  -9   3   1      588.50      459.30       57.25 o   0.1380E-03
  -8   3   1      742.50      680.62       57.01 o   0.1124E-03
  -7   3   1     1362.93     1287.21       67.71 o   0.6340E-04
  -6   3   1      104.83       79.12       45.30 <   0.0000E+00
  -5   3   1      651.33      596.61       42.87 o   0.1533E-03
  -4   3   1     5590.08     5695.97       95.07 o   0.1262E-04
  -3   3   1     1105.81     1364.99       42.15 o   0.8251E-04
  -2   3   1     1289.64     1287.77       50.30 o   0.7929E-04
  -1   3   1     3406.67     3272.43       60.11 o   0.2552E-04
   0   3   1    16444.05    16735.44       93.77 o   0.2768E-05
   1   3   1     2616.58     2896.64       48.48 o   0.3528E-04
   2   3   1     1501.39     1271.80       43.60 o   0.7060E-04
   3   3   1     4841.86     4612.61       72.56 o   0.1682E-04
   4   3   1     3515.13     3640.24       70.39 o   0.2407E-04
   5   3   1      681.55      765.67       42.73 o   0.1249E-03
   6   3   1       85.71       81.44       32.49 <   0.0000E+00
   7   3   1     2790.04     2707.96       81.97 o   0.3026E-04
   8   3   1     1312.22     1304.76       71.27 o   0.6161E-04
   9   3   1      500.58      462.81       50.10 o   0.1609E-03
  10   3   1      268.47      234.53       53.66 o   0.2100E-03
  11   3   1      443.61      373.45       86.42 o   0.9491E-04
  12   3   1      305.60      393.33      113.32 <   0.0000E+00
 -13   4   1       -2.56        0.76       46.32 <   0.0000E+00
 -12   4   1      244.43      216.91      105.24 <   0.0000E+00
 -11   4   1      443.32      341.57       81.00 o   0.1058E-03
 -10   4   1     1441.38     1558.64       99.58 o   0.4350E-04
  -9   4   1      830.59      694.50       74.87 o   0.8572E-04
  -8   4   1     1696.61     1636.10       97.61 o   0.4145E-04
  -7   4   1     3899.44     4211.26       96.97 o   0.1831E-04
  -6   4   1      503.14      481.76       43.32 o   0.1788E-03
  -5   4   1     1230.78     1208.90       56.25 o   0.7506E-04
  -4   4   1     1026.08     1120.35       47.89 o   0.8601E-04
  -3   4   1        5.98        5.86       12.63 <   0.0000E+00
  -2   4   1     5636.60     5946.27       91.23 o   0.1228E-04
  -1   4   1     1720.43     1677.30       43.12 o   0.5640E-04
   0   4   1     2425.03     2320.86       45.66 o   0.4512E-04
   1   4   1      772.03      496.02       33.39 o   0.1651E-03
   2   4   1     2429.81     2440.80       54.25 o   0.3964E-04
   3   4   1     2020.40     1854.28       55.98 o   0.4866E-04
   4   4   1     5856.33     5770.10       91.71 o   0.1241E-04
   5   4   1      345.38      278.72       35.46 o   0.2765E-03
   6   4   1     5839.77     6028.10      106.73 o   0.1163E-04
   7   4   1      577.57      566.33       48.70 o   0.1474E-03
   8   4   1       15.79       25.12       39.48 <   0.0000E+00
   9   4   1      523.50      385.55       60.51 o   0.1438E-03
  10   4   1      305.39      277.07       56.21 o   0.1867E-03
  11   4   1      328.08      345.73       86.15 o   0.1002E-03
  12   4   1      102.44       13.06      100.61 <   0.0000E+00
 -12   5   1      234.18      277.56      104.89 <   0.0000E+00
 -11   5   1     2245.36     2076.36      164.56 o   0.2147E-04
 -10   5   1      220.03      225.13       58.44 o   0.1953E-03
  -9   5   1     2132.61     2125.32      117.55 o   0.3004E-04
  -8   5   1     2139.87     2200.38      106.14 o   0.3161E-04
  -7   5   1      161.77      267.50       44.67 o   0.2691E-03
  -6   5   1      317.55      333.35       47.02 o   0.2101E-03
  -5   5   1       77.00       94.55       75.02 <   0.0000E+00
  -4   5   1     2418.58     2530.14       81.82 o   0.3350E-04
  -3   5   1     5501.30     5658.67      103.95 o   0.1240E-04
  -2   5   1       16.43        5.80       26.54 <   0.0000E+00
  -1   5   1     2799.43     3148.27       55.56 o   0.2986E-04
   0   5   1    18126.41    18575.67      124.98 o   0.2302E-05
   1   5   1      139.83       99.16       26.64 o   0.6575E-03
   2   5   1      383.80      276.65       29.82 o   0.3121E-03
   3   5   1     1042.47     1041.41       47.20 o   0.8818E-04
   4   5   1      760.94      774.60       44.34 o   0.1195E-03
   5   5   1     2336.25     2390.70       71.56 o   0.3668E-04
   6   5   1      974.22      889.73       67.11 o   0.8249E-04
   7   5   1     1561.31     1544.13       89.80 o   0.4591E-04
   8   5   1     3672.16     3813.52      118.72 o   0.1871E-04
   9   5   1       56.13        5.60       85.81 <   0.0000E+00
  10   5   1       99.45      143.76       49.83 <   0.0000E+00
  11   5   1       62.53        1.24      175.25 <   0.0000E+00
  12   5   1      201.89      269.64      119.59 <   0.0000E+00
 -12   6   1      149.96       80.11      130.75 <   0.0000E+00
 -11   6   1       12.80       85.89       77.10 <   0.0000E+00
 -10   6   1      749.71      710.19       81.65 o   0.7999E-04
  -9   6   1      811.39      694.21       78.19 o   0.8340E-04
  -8   6   1       -9.39        0.08       23.36 <   0.0000E+00
  -7   6   1      296.43      325.77       52.25 o   0.1957E-03
  -6   6   1     9168.76     9040.31      168.38 o   0.6064E-05
  -5   6   1     5355.75     5418.51      124.15 o   0.1250E-04
  -4   6   1       87.93      138.49       40.57 <   0.0000E+00
  -3   6   1      148.53      131.17       29.17 o   0.5250E-03
  -2   6   1    15311.10    15637.28      143.37 o   0.2989E-05
  -1   6   1     2605.83     2865.83       58.54 o   0.3352E-04
   0   6   1      428.96      416.79       31.69 o   0.2209E-03
   1   6   1      409.07      370.90       30.78 o   0.2484E-03
   2   6   1     7420.71     7365.43      119.42 o   0.8747E-05
   3   6   1      500.87      665.21       46.33 o   0.1422E-03
   4   6   1      -30.52       16.76       36.00 <   0.0000E+00
   5   6   1     1004.31      959.82       68.62 o   0.7867E-04
   6   6   1      565.54      761.26       58.29 o   0.1124E-03
   7   6   1      210.21      222.26       43.68 o   0.2781E-03
   8   6   1       14.94        1.88       36.75 <   0.0000E+00
   9   6   1       53.99      101.85       74.99 <   0.0000E+00
  10   6   1       41.83       29.58      115.79 <   0.0000E+00
  11   6   1       97.96       75.52       87.79 <   0.0000E+00
  12   6   1     -264.20        7.10      101.67 <   0.0000E+00
 -12   7   1      270.60      338.59      159.63 <   0.0000E+00
 -11   7   1      256.73      199.39       82.19 o   0.1194E-03
 -10   7   1       16.86        0.57       54.57 <   0.0000E+00
  -9   7   1      138.50       81.59       53.90 <   0.0000E+00
  -8   7   1       54.85       79.15       86.01 <   0.0000E+00
  -7   7   1      733.07      662.79       73.21 o   0.9174E-04
  -6   7   1      490.63      561.89       59.93 o   0.1267E-03
  -5   7   1     1129.58     1021.10       76.20 o   0.6833E-04
  -4   7   1     4517.90     4365.07      115.68 o   0.1586E-04
  -3   7   1      346.37      285.43       42.91 o   0.2315E-03
  -2   7   1     1223.10     1068.14       57.86 o   0.7861E-04
  -1   7   1      147.54      135.95       26.42 o   0.5807E-03
   0   7   1     2913.27     3027.08       67.99 o   0.2931E-04
   1   7   1     2008.28     2058.74       56.28 o   0.4552E-04
   2   7   1     1529.51     1584.96       71.17 o   0.5318E-04
   3   7   1     3325.15     3268.84       96.29 o   0.2304E-04
   4   7   1     4049.25     3946.77      110.36 o   0.1839E-04
   5   7   1     1514.79     1215.40       85.26 o   0.5377E-04
   6   7   1     1220.28     1164.76       82.93 o   0.5941E-04
   7   7   1       14.94        6.28       44.37 <   0.0000E+00
   8   7   1      -37.99        1.74       58.86 <   0.0000E+00
   9   7   1      492.12      520.62       63.43 o   0.1243E-03
  10   7   1      558.71      494.45       80.52 o   0.9570E-04
  11   7   1      518.45      481.59      111.93 o   0.6111E-04
 -11   8   1      321.61      225.15       92.24 o   0.9570E-04
 -10   8   1      -81.95       36.04       97.94 <   0.0000E+00
  -9   8   1      301.98      304.40       59.45 o   0.1696E-03
  -8   8   1      140.85      168.73       47.95 <   0.0000E+00
  -7   8   1       53.78      116.50       79.54 <   0.0000E+00
  -6   8   1     1603.14     1345.58       98.81 o   0.4524E-04
  -5   8   1     1083.06     1091.97       78.09 o   0.6572E-04
  -4   8   1      119.68       72.60       32.51 o   0.5841E-03
  -3   8   1     1202.10     1186.94       62.89 o   0.7104E-04
  -2   8   1       77.17       71.71       75.74 <   0.0000E+00
  -1   8   1      243.80      237.70       31.48 o   0.3562E-03
   0   8   1     1153.10     1139.23       51.23 o   0.8200E-04
   1   8   1      256.73      282.54       35.44 o   0.2937E-03
   2   8   1      874.77      872.74       60.54 o   0.9147E-04
   3   8   1      266.76      224.15       42.23 o   0.2813E-03
   4   8   1      329.72      323.00       48.28 o   0.2078E-03
   5   8   1      110.97      128.87       36.46 o   0.4411E-03
   6   8   1       22.19       49.78       50.85 <   0.0000E+00
   7   8   1       74.27       70.48       79.59 <   0.0000E+00
   8   8   1      704.25      730.22       71.77 o   0.9083E-04
   9   8   1      241.15      245.42       56.31 o   0.2002E-03
  10   8   1     1052.75     1191.88      105.76 o   0.4824E-04
  11   8   1      129.18      132.74      125.02 <   0.0000E+00
 -10   9   1       39.27       13.84       82.77 <   0.0000E+00
  -9   9   1       77.04      102.36      103.79 <   0.0000E+00
  -8   9   1      -14.73        2.81       39.19 <   0.0000E+00
  -7   9   1      -29.02        6.42       58.11 <   0.0000E+00
  -6   9   1      -37.99       28.88       47.58 <   0.0000E+00
  -5   9   1      331.64      310.74       53.26 o   0.1902E-03
  -4   9   1        4.70       66.72       16.31 <   0.0000E+00
  -3   9   1      577.75      469.00       49.65 o   0.1583E-03
  -2   9   1      290.58      270.43       36.45 o   0.2859E-03
  -1   9   1      188.83      306.78       29.84 o   0.3408E-03
   0   9   1      -14.51       18.74       37.14 <   0.0000E+00
   1   9   1      138.50       77.56       33.22 o   0.5417E-03
   2   9   1       16.22        4.75       31.01 <   0.0000E+00
   3   9   1      196.55      165.48       38.18 o   0.3636E-03
   4   9   1       18.78        1.50       34.53 <   0.0000E+00
   5   9   1      -70.43       10.98       81.32 <   0.0000E+00
   6   9   1      121.00       79.04       51.76 <   0.0000E+00
   7   9   1       56.13      115.37       86.88 <   0.0000E+00
   8   9   1      203.38      262.37       50.08 o   0.2302E-03
   9   9   1      205.30      160.13       68.41 o   0.1667E-03
  10   9   1      285.97       91.25       89.22 o   0.1095E-03
 -10  10   1      452.22      379.08       94.54 o   0.8302E-04
  -9  10   1      212.56      222.81       89.98 <   0.0000E+00
  -8  10   1      501.09      454.91       70.44 o   0.1155E-03
  -7  10   1      340.60      324.15       57.67 o   0.1689E-03
  -6  10   1       92.41      179.68       48.79 <   0.0000E+00
  -5  10   1      723.04      607.55       72.27 o   0.9629E-04
  -4  10   1     1823.38     1960.72       98.63 o   0.3685E-04
  -3  10   1      149.73      135.36       33.74 o   0.4504E-03
  -2  10   1      572.79      638.11       49.20 o   0.1348E-03
  -1  10   1      107.99      169.76       34.62 o   0.4290E-03
   0  10   1       45.46       57.60       66.71 <   0.0000E+00
   1  10   1      357.39      441.49       56.80 o   0.1547E-03
   2  10   1      998.48     1116.76       83.91 o   0.6187E-04
   3  10   1      787.91      846.73       78.77 o   0.7756E-04
   4  10   1      235.82      243.20       45.92 o   0.2527E-03
   5  10   1      332.49      418.16       50.14 o   0.1792E-03
   6  10   1       -2.99        9.58       19.52 <   0.0000E+00
   7  10   1       93.47      159.69       56.62 <   0.0000E+00
   8  10   1      418.71      250.88       65.73 o   0.1487E-03
   9  10   1      332.07      374.04       75.21 o   0.1193E-03
  10  10   1      401.50      203.61      116.72 o   0.6389E-04
  -9  11   1      228.99      135.30       91.55 <   0.0000E+00
  -8  11   1       68.72        4.54      115.08 <   0.0000E+00
  -7  11   1     2718.42     2372.82      130.37 o   0.2457E-04
  -6  11   1      -33.01        4.13       77.57 <   0.0000E+00
  -5  11   1      180.33      320.97       64.80 <   0.0000E+00
  -4  11   1     1204.28      943.07       86.79 o   0.6230E-04
  -3  11   1       28.60       21.06       68.59 <   0.0000E+00
  -2  11   1      458.41      404.84       65.36 o   0.1304E-03
  -1  11   1      195.48      309.52       47.67 o   0.2290E-03
   0  11   1       16.01       12.57       39.75 <   0.0000E+00
   1  11   1      682.70      739.19       64.92 o   0.9931E-04
   2  11   1       75.55      157.00      103.14 <   0.0000E+00
   3  11   1     1408.23     1318.87       93.18 o   0.4961E-04
   4  11   1     1225.55      984.78       89.16 o   0.5950E-04
   5  11   1      -17.50        0.13       41.40 <   0.0000E+00
   6  11   1       -9.82       43.60       40.71 <   0.0000E+00
   7  11   1       19.21        1.65       56.70 <   0.0000E+00
   8  11   1       30.94       47.79       73.15 <   0.0000E+00
   9  11   1      374.96      251.52       80.21 o   0.1150E-03
  -8  12   1       49.08       19.41      107.88 <   0.0000E+00
  -7  12   1       26.89        3.99       76.88 <   0.0000E+00
  -6  12   1       55.91       16.20      112.09 <   0.0000E+00
  -5  12   1      325.24      268.36       82.52 o   0.1110E-03
  -4  12   1      505.64      301.73       64.53 o   0.1422E-03
  -3  12   1      735.84      397.39       71.29 o   0.1096E-03
  -2  12   1      223.09      142.25       56.96 o   0.2203E-03
  -1  12   1        5.98       21.85       26.51 <   0.0000E+00
   0  12   1       51.22       59.85       81.44 <   0.0000E+00
   1  12   1      408.25      405.20       58.70 o   0.1510E-03
   2  12   1      577.35      736.93       76.95 o   0.8777E-04
   3  12   1       58.05      211.30      149.27 <   0.0000E+00
   4  12   1      -72.56       21.29      171.12 <   0.0000E+00
   5  12   1     1204.77     1110.74       99.45 o   0.5124E-04
   6  12   1      175.85      130.79       65.35 <   0.0000E+00
   7  12   1       55.70       66.99       88.21 <   0.0000E+00
   8  12   1      132.74       19.93       79.09 <   0.0000E+00
  -7  13   1      274.59      204.20       88.59 o   0.1045E-03
  -6  13   1      116.66       12.88       72.32 <   0.0000E+00
  -5  13   1      100.73       37.52       68.71 <   0.0000E+00
  -4  13   1      103.29       76.97       69.10 <   0.0000E+00
  -3  13   1      994.49      985.39      102.67 o   0.5358E-04
  -2  13   1      -59.19        0.81      126.49 <   0.0000E+00
  -1  13   1      749.92      759.26       80.72 o   0.7908E-04
   0  13   1      461.39      401.04       66.60 o   0.1292E-03
   1  13   1      -15.79        7.88       54.12 <   0.0000E+00
   2  13   1      136.01      123.84       71.34 <   0.0000E+00
   3  13   1       -6.83       48.09       54.13 <   0.0000E+00
   4  13   1       -2.56       35.77       27.09 <   0.0000E+00
   5  13   1      705.11      874.44       83.90 o   0.7325E-04
   6  13   1       75.12      113.70      160.58 <   0.0000E+00
   7  13   1      279.99      253.57      150.24 <   0.0000E+00
  -5  14   1       70.28      148.44      169.77 <   0.0000E+00
  -4  14   1       85.65      125.78       63.97 <   0.0000E+00
  -3  14   1       61.46       10.13      175.49 <   0.0000E+00
  -2  14   1      915.10      880.10      117.86 o   0.4725E-04
  -1  14   1      771.12      840.45      107.79 o   0.5454E-04
   0  14   1      466.09      459.21       79.03 o   0.1007E-03
   1  14   1     1422.17     1377.15      130.94 o   0.3444E-04
   2  14   1       66.87       30.64      175.55 <   0.0000E+00
   3  14   1       72.28       66.21      147.18 <   0.0000E+00
   4  14   1       40.12       15.20      154.35 <   0.0000E+00
   5  14   1       -8.54       76.80       74.06 <   0.0000E+00
  -3  15   1      353.41      329.38      143.08 <   0.0000E+00
  -2  15   1      135.44       30.26       88.65 <   0.0000E+00
  -1  15   1      205.44      263.56       88.85 <   0.0000E+00
   0  15   1      274.30      263.32       92.24 o   0.9483E-04
   1  15   1      278.00      248.66       95.28 <   0.0000E+00
   2  15   1       27.32        8.46      110.19 <   0.0000E+00
 -13   0   2      443.89      371.46      210.85 <   0.0000E+00
 -12   0   2     2747.45     2711.44      206.30 o   0.1444E-04
 -11   0   2     3983.52     4103.17      193.19 o   0.1233E-04
 -10   0   2       46.10        8.50      109.73 <   0.0000E+00
  -9   0   2     7652.48     8125.24      233.02 o   0.6050E-05
  -8   0   2     3760.01     3711.90      119.25 o   0.1882E-04
  -7   0   2      885.23      845.92       68.72 o   0.8224E-04
  -6   0   2    12676.59    12398.03      177.73 o   0.4030E-05
  -5   0   2    11989.41    11235.67      156.06 o   0.4604E-05
  -4   0   2    12618.54    12028.39      143.38 o   0.4293E-05
  -3   0   2    32303.54    34066.21      194.08 o   0.8399E-06
  -2   0   2     9763.11    10058.91      129.51 o   0.5785E-05
  -1   0   2      563.40        0.00       33.34 l   0.0000E+00
   1   0   2    12265.13        0.00      118.66 l   0.0000E+00
   2   0   2      310.44      335.93       30.72 o   0.3012E-03
   3   0   2     7478.48     6983.68      107.38 o   0.9383E-05
   4   0   2     7004.42     6274.48      116.66 o   0.1005E-04
   5   0   2     1504.40     1531.38       73.33 o   0.5349E-04
   6   0   2     1950.86     2007.00       85.12 o   0.4037E-04
   7   0   2    20772.54    20873.21      311.18 o   0.1624E-05
   8   0   2     3704.38     3943.20      154.72 o   0.1535E-04
   9   0   2     1043.58      804.76      108.20 o   0.5264E-04
  10   0   2      823.34      959.03      106.65 o   0.5263E-04
  11   0   2       35.43      170.50      113.76 <   0.0000E+00
  12   0   2     1366.68     1571.53      203.17 o   0.1833E-04
  13   0   2     1186.56      971.52      212.56 o   0.1856E-04
 -13   1   2      -10.24       11.78       62.05 <   0.0000E+00
 -12   1   2       42.11       35.21      127.39 <   0.0000E+00
 -11   1   2     1741.64     1887.67      111.81 o   0.3439E-04
 -10   1   2     3826.24     3627.38      125.89 o   0.1835E-04
  -9   1   2     2346.24     2345.87      108.87 o   0.2960E-04
  -8   1   2      532.67      498.19       49.88 o   0.1554E-03
  -7   1   2     3287.95     3376.13       76.13 o   0.2494E-04
  -6   1   2     9474.15     9549.45      109.56 o   0.6286E-05
  -5   1   2     9964.71    10139.84      101.83 o   0.5954E-05
  -4   1   2     7137.16     6929.67       79.38 o   0.1018E-04
  -3   1   2     6323.61     6143.37       78.17 o   0.1184E-04
  -2   1   2    18371.45    16928.79      119.56 o   0.2588E-05
  -1   1   2      137.01        0.00       16.85 l   0.0000E+00
   0   1   2     1655.64        0.00       31.01 l   0.0000E+00
   1   1   2     2730.80     2684.26       38.52 o   0.3787E-04
   2   1   2       60.95       66.97       43.58 <   0.0000E+00
   3   1   2     2226.98     2411.96       52.69 o   0.3963E-04
   4   1   2      -19.12        9.16       18.20 <   0.0000E+00
   5   1   2     1013.10      999.64       49.39 o   0.9388E-04
   6   1   2     4555.72     4591.79       91.02 o   0.1666E-04
   7   1   2       37.05       25.38       45.12 <   0.0000E+00
   8   1   2     1157.88      935.49       66.08 o   0.7828E-04
   9   1   2      659.35      682.59       56.99 o   0.1151E-03
  10   1   2     1178.03     1248.91       85.94 o   0.5650E-04
  11   1   2      280.63      222.20       63.56 o   0.1689E-03
  12   1   2      255.24      223.03      143.41 <   0.0000E+00
  13   1   2      236.46      220.12      164.75 <   0.0000E+00
 -13   2   2     1863.79     1692.20      178.93 o   0.2098E-04
 -12   2   2      780.51      815.33      107.91 o   0.5535E-04
 -11   2   2      187.23      216.04       62.12 o   0.1835E-03
 -10   2   2      166.03      124.13       48.84 o   0.2897E-03
  -9   2   2      702.89      706.56       58.83 o   0.1093E-03
  -8   2   2     6732.51     7111.42      127.57 o   0.9179E-05
  -7   2   2    10472.31    10848.77      144.52 o   0.5196E-05
  -6   2   2      152.97       82.72       33.75 o   0.4961E-03
  -5   2   2       37.05        3.06       29.08 <   0.0000E+00
  -4   2   2      928.08      892.38       43.36 o   0.1071E-03
  -3   2   2     2091.25     1693.27       52.53 o   0.5133E-04
  -2   2   2     2824.70     2591.19       58.04 o   0.3391E-04
  -1   2   2     9326.04     9790.31       67.31 o   0.7070E-05
   0   2   2     1389.39     1429.11       34.46 o   0.8856E-04
   1   2   2     3749.37     4147.11       50.23 o   0.2313E-04
   2   2   2      548.04      315.65       28.47 o   0.2588E-03
   3   2   2     4364.33     3748.26       67.91 o   0.2112E-04
   4   2   2      127.19       55.00       23.79 o   0.8129E-03
   5   2   2     5296.51     5362.13       90.22 o   0.1400E-04
   6   2   2     2595.24     2498.67       73.49 o   0.3328E-04
   7   2   2      508.77      471.51       44.48 o   0.1758E-03
   8   2   2     4505.01     4570.34      105.56 o   0.1610E-04
   9   2   2      785.86      835.87       58.80 o   0.9897E-04
  10   2   2      268.21      285.67       47.19 o   0.2304E-03
  11   2   2      987.24     1034.48      129.34 o   0.3951E-04
  12   2   2     1446.92     1564.25      220.24 o   0.1619E-04
 -13   3   2      594.14      610.16      139.00 o   0.4140E-04
 -12   3   2      994.21      795.45      124.13 o   0.4440E-04
 -11   3   2      610.92      559.44       91.16 o   0.7796E-04
 -10   3   2      310.16      263.15       64.45 o   0.1584E-03
  -9   3   2      862.86      833.58       66.41 o   0.8795E-04
  -8   3   2     1051.18     1114.53       66.54 o   0.7512E-04
  -7   3   2     4602.16     4964.22      102.42 o   0.1518E-04
  -6   3   2    13182.12    13727.20      151.37 o   0.3692E-05
  -5   3   2     3212.04     3121.08       86.23 o   0.2517E-04
  -4   3   2     1028.81      973.20       45.24 o   0.9645E-04
  -3   3   2       75.12      167.38       49.54 <   0.0000E+00
  -2   3   2     5612.53     5902.45       64.73 o   0.1392E-04
  -1   3   2     2673.27     3258.89       47.09 o   0.3257E-04
   0   3   2    38243.39    37931.41      161.54 o   0.6737E-06
   1   3   2     2589.44     2898.92       49.18 o   0.3630E-04
   2   3   2     6795.50     6600.18       76.98 o   0.1065E-04
   3   3   2      194.12       83.99       23.50 o   0.6462E-03
   4   3   2     3049.55     3439.23       67.89 o   0.2604E-04
   5   3   2     2930.04     3178.73       73.13 o   0.2687E-04
   6   3   2      437.24      408.69       40.02 o   0.2081E-03
   7   3   2     1160.61     1295.22       63.25 o   0.6924E-04
   8   3   2       90.14       41.22       37.64 <   0.0000E+00
   9   3   2     1733.41     1716.52       86.19 o   0.4433E-04
  10   3   2     3108.11     3119.65      121.02 o   0.2165E-04
  11   3   2      568.95      648.91      106.98 o   0.6109E-04
  12   3   2      565.11      742.71      170.73 o   0.2885E-04
 -13   4   2     1185.71     1039.00      161.47 o   0.2842E-04
 -12   4   2      515.88      459.94      103.75 o   0.6873E-04
 -11   4   2      269.75      257.59       87.30 o   0.1036E-03
 -10   4   2      238.59      230.08       52.92 o   0.2166E-03
  -9   4   2      117.80      194.09       41.71 <   0.0000E+00
  -8   4   2     3930.17     4145.29      124.06 o   0.1691E-04
  -7   4   2     3341.33     3479.24       91.42 o   0.2283E-04
  -6   4   2     2848.09     2840.68       79.56 o   0.2945E-04
  -5   4   2     1356.10     1418.51       57.24 o   0.6646E-04
  -4   4   2      790.64      768.42       43.93 o   0.1212E-03
  -3   4   2      183.53      102.49       25.05 o   0.6419E-03
  -2   4   2     6368.60     7052.52       91.29 o   0.1047E-04
  -1   4   2     1780.02     1677.69       45.00 o   0.5567E-04
   0   4   2      393.96      350.50       27.21 o   0.3033E-03
   1   4   2      777.67      754.49       34.29 o   0.1451E-03
   2   4   2      488.62      582.02       30.26 o   0.1995E-03
   3   4   2     3298.82     3569.99       66.90 o   0.2447E-04
   4   4   2     1833.11     1797.21       58.75 o   0.5077E-04
   5   4   2     4567.84     4666.81       89.13 o   0.1661E-04
   6   4   2     4220.58     4458.38       93.11 o   0.1751E-04
   7   4   2     1361.56     1283.27       68.61 o   0.6277E-04
   8   4   2      158.56      212.12       50.14 o   0.2530E-03
   9   4   2      754.83      719.11       70.84 o   0.9094E-04
  10   4   2      250.97      297.58       56.87 o   0.1832E-03
  11   4   2      606.09      773.94      118.89 o   0.5030E-04
  12   4   2      148.53      482.45      134.02 <   0.0000E+00
 -12   5   2       47.80       66.99      129.26 <   0.0000E+00
 -11   5   2      662.43      867.26       98.31 o   0.6165E-04
 -10   5   2      773.61      802.31       81.77 o   0.7661E-04
  -9   5   2      253.32      236.15       53.57 o   0.2108E-03
  -8   5   2      -64.45        0.34       81.77 <   0.0000E+00
  -7   5   2       11.74        7.97       31.64 <   0.0000E+00
  -6   5   2      623.80      614.09       59.83 o   0.1155E-03
  -5   5   2     2126.42     1932.16       84.50 o   0.4011E-04
  -4   5   2     7585.29     7747.69      107.81 o   0.8502E-05
  -3   5   2     3105.89     3451.26       70.77 o   0.2551E-04
  -2   5   2     4368.51     3935.92       84.66 o   0.2008E-04
  -1   5   2      193.44      216.27       22.82 o   0.5236E-03
   0   5   2     4102.39     4066.62       68.52 o   0.2071E-04
   1   5   2     2953.77     3258.04       59.26 o   0.2937E-04
   2   5   2     3914.29     4158.36       69.70 o   0.2027E-04
   3   5   2     2061.38     2215.44       59.35 o   0.4216E-04
   4   5   2     1089.25     1167.08       52.54 o   0.8019E-04
   5   5   2       82.29       72.51       61.08 <   0.0000E+00
   6   5   2      215.63      216.34       34.88 o   0.3430E-03
   7   5   2      356.40      395.83       49.46 o   0.1856E-03
   8   5   2      652.18      524.92       66.89 o   0.1113E-03
   9   5   2      179.91      113.63       62.38 <   0.0000E+00
  10   5   2       57.41       36.34       95.99 <   0.0000E+00
  11   5   2       88.78      142.32      107.57 <   0.0000E+00
  12   5   2      606.09      413.99      176.70 o   0.2855E-04
 -12   6   2       90.77      154.63      143.91 <   0.0000E+00
 -11   6   2       31.37        2.66       82.50 <   0.0000E+00
 -10   6   2      213.62      158.22       55.86 o   0.2221E-03
  -9   6   2      549.32      446.10       69.57 o   0.1168E-03
  -8   6   2      -33.51        6.66       56.75 <   0.0000E+00
  -7   6   2      772.55      748.01       70.47 o   0.9121E-04
  -6   6   2     5212.13     5016.96      132.10 o   0.1303E-04
  -5   6   2     8467.07     8595.08      153.65 o   0.6841E-05
  -4   6   2       94.93      168.28       31.70 o   0.4648E-03
  -3   6   2     1423.70     1357.63       59.76 o   0.6591E-04
  -2   6   2     3602.37     3667.25       83.88 o   0.2161E-04
  -1   6   2     4168.51     4030.29       71.40 o   0.2039E-04
   0   6   2     5671.26     6154.77       81.18 o   0.1237E-04
   1   6   2     4755.81     5228.13       77.18 o   0.1568E-04
   2   6   2       -8.19        8.62       10.36 <   0.0000E+00
   3   6   2     3202.18     3437.02       72.77 o   0.2507E-04
   4   6   2      978.49     1094.52       62.76 o   0.7786E-04
   5   6   2      542.92      549.36       52.75 o   0.1405E-03
   6   6   2     2604.89     2628.22       97.54 o   0.2892E-04
   7   6   2     3231.46     3012.88      111.38 o   0.2314E-04
   8   6   2       46.52        0.38       42.92 <   0.0000E+00
   9   6   2      989.16      942.82       83.51 o   0.6648E-04
  10   6   2      125.49       23.87       64.01 <   0.0000E+00
  11   6   2      -25.04       32.20       95.44 <   0.0000E+00
  12   6   2      494.26      257.20      182.68 <   0.0000E+00
 -12   7   2      145.97       71.45      144.10 <   0.0000E+00
 -11   7   2      121.86       80.12       80.61 <   0.0000E+00
 -10   7   2      896.54      865.74       91.20 o   0.6442E-04
  -9   7   2      528.62      505.41       67.03 o   0.1171E-03
  -8   7   2       38.20       59.08       52.97 <   0.0000E+00
  -7   7   2      400.79      408.82       59.48 o   0.1498E-03
  -6   7   2      227.71      204.19       48.23 o   0.2510E-03
  -5   7   2       11.74       70.25       30.70 <   0.0000E+00
  -4   7   2     5711.72     5969.57      107.97 o   0.1192E-04
  -3   7   2      679.84      772.82       47.09 o   0.1219E-03
  -2   7   2     1497.80     1661.67       60.07 o   0.5693E-04
  -1   7   2     3633.78     3318.36       72.25 o   0.2453E-04
   0   7   2       25.95       30.91       21.61 <   0.0000E+00
   1   7   2     2238.42     2091.49       59.99 o   0.4285E-04
   2   7   2    10969.30    10857.31      151.79 o   0.4949E-05
   3   7   2     4640.40     4620.07      109.42 o   0.1558E-04
   4   7   2       48.09       85.56       90.39 <   0.0000E+00
   5   7   2       13.87       27.72       21.44 <   0.0000E+00
   6   7   2       73.84       10.25       55.58 <   0.0000E+00
   7   7   2     1041.87     1096.22       78.72 o   0.6612E-04
   8   7   2     1692.35     1573.71      104.20 o   0.3985E-04
   9   7   2       20.06       73.85       68.81 <   0.0000E+00
  10   7   2      254.39      221.38       77.79 o   0.1278E-03
  11   7   2       35.57      101.95      151.17 <   0.0000E+00
 -11   8   2      684.62      603.31      105.27 o   0.6202E-04
 -10   8   2       48.44       18.51      122.27 <   0.0000E+00
  -9   8   2      561.48      494.32       76.38 o   0.1015E-03
  -8   8   2      530.75      543.45       67.37 o   0.1131E-03
  -7   8   2       48.02      187.90       76.93 <   0.0000E+00
  -6   8   2       45.46       16.27       58.94 <   0.0000E+00
  -5   8   2      224.72      179.45       45.01 o   0.2819E-03
  -4   8   2     1342.14     1570.77       81.45 o   0.5166E-04
  -3   8   2     2517.22     2694.64       78.87 o   0.3175E-04
  -2   8   2      345.21      418.87       37.52 o   0.2292E-03
  -1   8   2     9981.43    10701.17      143.94 o   0.5277E-05
   0   8   2     8478.38     8434.65      113.59 o   0.7405E-05
   1   8   2     4515.13     4183.25      104.21 o   0.1708E-04
   2   8   2       53.78       86.21       59.62 <   0.0000E+00
   3   8   2     1549.57     1356.59       79.16 o   0.5403E-04
   4   8   2     1293.69     1208.11       79.96 o   0.5974E-04
   5   8   2     8448.07     8497.19      165.75 o   0.6660E-05
   6   8   2     1582.87     1563.24       94.24 o   0.4391E-04
   7   8   2     1126.38     1084.65       85.52 o   0.6040E-04
   8   8   2      274.02      290.70       51.92 o   0.2025E-03
   9   8   2       54.85        0.71      123.47 <   0.0000E+00
  10   8   2       81.10       36.09      165.16 <   0.0000E+00
  11   8   2      -63.74       70.66      163.84 <   0.0000E+00
 -11   9   2     -140.42       36.09      128.33 <   0.0000E+00
 -10   9   2      386.70      348.53       76.71 o   0.1152E-03
  -9   9   2       25.61       59.53       52.81 <   0.0000E+00
  -8   9   2      438.35      406.16       61.80 o   0.1422E-03
  -7   9   2      180.76      228.92       56.73 o   0.2054E-03
  -6   9   2      175.42      194.42       58.94 o   0.2039E-03
  -5   9   2      224.72      301.53       49.44 o   0.2190E-03
  -4   9   2      130.61      126.85       43.69 o   0.3508E-03
  -3   9   2     4992.95     5156.23      107.31 o   0.1420E-04
  -2   9   2     8331.89     8457.80      131.53 o   0.7242E-05
  -1   9   2      827.18      684.31       49.23 o   0.1194E-03
   0   9   2     2456.78     2309.44      127.68 o   0.2609E-04
   1   9   2     6269.43     6337.10      145.09 o   0.9859E-05
   2   9   2      194.06      179.36       45.38 o   0.2888E-03
   3   9   2     2219.26     2230.55       87.07 o   0.3564E-04
   4   9   2     2804.00     2615.85      101.93 o   0.2759E-04
   5   9   2      451.79      535.57       55.54 o   0.1402E-03
   6   9   2      816.51      922.82       72.65 o   0.8030E-04
   7   9   2      556.15      741.59       65.30 o   0.1022E-03
   8   9   2      256.95      194.01       54.51 o   0.2150E-03
   9   9   2       70.21       14.25      111.95 <   0.0000E+00
  10   9   2     1043.72      747.85      139.49 o   0.3786E-04
 -10  10   2      207.86      110.93       78.60 <   0.0000E+00
  -9  10   2      172.22      121.92       62.53 <   0.0000E+00
  -8  10   2      -39.48        0.30       60.11 <   0.0000E+00
  -7  10   2       -9.18        1.18       33.43 <   0.0000E+00
  -6  10   2      707.67      726.41       73.97 o   0.8845E-04
  -5  10   2      -71.92       57.17       79.04 <   0.0000E+00
  -4  10   2      252.25      226.10       47.26 o   0.2460E-03
  -3  10   2      986.38      955.75       72.32 o   0.7562E-04
  -2  10   2      559.14      599.13       66.38 o   0.1095E-03
  -1  10   2     5034.14     5177.62      125.46 o   0.1330E-04
   0  10   2     3238.72     3097.48      106.22 o   0.2316E-04
   1  10   2      112.40      137.26       37.88 o   0.4204E-03
   2  10   2      627.71      671.35       69.08 o   0.1001E-03
   3  10   2       -5.98        6.17       25.84 <   0.0000E+00
   4  10   2     2226.51     2011.62       98.94 o   0.3445E-04
   5  10   2     1895.94     1906.27      100.29 o   0.3677E-04
   6  10   2      137.44      160.41       41.73 o   0.3473E-03
   7  10   2      -30.73       61.72       54.60 <   0.0000E+00
   8  10   2       29.24        8.15       75.79 <   0.0000E+00
   9  10   2       55.49       13.04      144.05 <   0.0000E+00
  -9  11   2      297.28      113.42       76.62 o   0.1386E-03
  -8  11   2      -12.80       16.90       42.49 <   0.0000E+00
  -7  11   2      -16.65       15.47       39.70 <   0.0000E+00
  -6  11   2       43.75        9.40       63.44 <   0.0000E+00
  -5  11   2      -10.81        0.85       42.78 <   0.0000E+00
  -4  11   2      640.87      597.66       67.16 o   0.1070E-03
  -3  11   2      362.37      239.59       76.36 o   0.1248E-03
  -2  11   2      249.55      191.75       54.27 o   0.2205E-03
  -1  11   2      674.38      642.67       73.26 o   0.9435E-04
   0  11   2      432.80      497.66       58.23 o   0.1405E-03
   1  11   2      991.08     1025.13       76.99 o   0.6987E-04
   2  11   2     3598.96     3534.34      175.39 o   0.1480E-04
   3  11   2     1801.19     1826.36      102.87 o   0.3713E-04
   4  11   2      917.67      797.43       75.68 o   0.7976E-04
   5  11   2       69.36       65.79       94.05 <   0.0000E+00
   6  11   2      595.84      596.07       67.43 o   0.1072E-03
   7  11   2      395.45      483.97       65.33 o   0.1285E-03
   8  11   2      208.93      195.95       57.98 o   0.2036E-03
   9  11   2      -68.58        8.31      208.65 <   0.0000E+00
  -8  12   2        9.39       23.94       65.36 <   0.0000E+00
  -7  12   2      158.35      299.19       61.71 <   0.0000E+00
  -6  12   2      325.24      286.22       62.68 o   0.1606E-03
  -5  12   2     1698.46     1868.14      120.67 o   0.3232E-04
  -4  12   2       36.28       61.02      101.34 <   0.0000E+00
  -3  12   2      867.30      902.79      114.00 o   0.4932E-04
  -2  12   2      177.27      135.52       46.00 o   0.3088E-03
  -1  12   2      226.43      281.91       50.31 o   0.2165E-03
   0  12   2     1969.35     1782.15      104.88 o   0.3659E-04
   1  12   2     2720.13     2757.44      110.61 o   0.2561E-04
   2  12   2       41.83       64.32       77.04 <   0.0000E+00
   3  12   2     2717.43     2488.59      129.64 o   0.2403E-04
   4  12   2      150.81      125.20       52.21 <   0.0000E+00
   5  12   2      -35.85        0.73       48.63 <   0.0000E+00
   6  12   2      269.75      308.68       90.27 o   0.9588E-04
   7  12   2        8.82      220.84       70.13 <   0.0000E+00
   8  12   2      176.13       78.52      100.78 <   0.0000E+00
  -7  13   2      115.53      116.85       75.07 <   0.0000E+00
  -6  13   2      212.56      153.99       73.91 <   0.0000E+00
  -5  13   2      619.74      277.47       83.26 o   0.1000E-03
  -4  13   2      793.03      730.34       84.67 o   0.7535E-04
  -3  13   2      638.81      653.22       84.67 o   0.8127E-04
  -2  13   2      445.60      360.41       97.25 o   0.7981E-04
  -1  13   2        1.71       24.80       21.61 <   0.0000E+00
   0  13   2      185.03      119.45       50.85 o   0.2721E-03
   1  13   2     1072.60     1123.60       87.57 o   0.5920E-04
   2  13   2      756.90      920.09       93.08 o   0.6354E-04
   3  13   2      326.09      390.59       70.77 o   0.1272E-03
   4  13   2      121.79       30.77       73.58 <   0.0000E+00
   5  13   2      -72.56       18.36      126.75 <   0.0000E+00
   6  13   2      273.59      175.36      106.33 <   0.0000E+00
  -5  14   2       -2.85        0.28       26.34 <   0.0000E+00
  -4  14   2       10.67       24.46       82.83 <   0.0000E+00
  -3  14   2      -16.22        6.47      119.69 <   0.0000E+00
  -2  14   2       30.45      104.71       99.24 <   0.0000E+00
  -1  14   2      425.97      539.72       95.98 o   0.7630E-04
   0  14   2      352.13      308.74       66.75 o   0.1434E-03
   1  14   2      140.00      302.49       62.30 <   0.0000E+00
   2  14   2      187.80      210.89       74.77 <   0.0000E+00
   3  14   2      -88.21        1.81       63.52 <   0.0000E+00
   4  14   2       48.66      172.26      235.45 <   0.0000E+00
   5  14   2      458.69      492.74       96.75 o   0.7619E-04
  -3  15   2      912.54      817.84      160.78 o   0.3043E-04
  -2  15   2      -98.74       38.91       84.21 <   0.0000E+00
  -1  15   2       43.82       27.93      131.66 <   0.0000E+00
   0  15   2      216.26      112.81       92.22 <   0.0000E+00
   1  15   2      327.51      354.55       98.01 o   0.8107E-04
   2  15   2      181.83       42.42       97.46 <   0.0000E+00
 -13   1   3      215.97      469.05      107.91 <   0.0000E+00
 -12   1   3       37.84       36.11      132.68 <   0.0000E+00
 -11   1   3      -45.67        5.95       79.52 <   0.0000E+00
 -10   1   3      517.52      552.21       65.78 o   0.1162E-03
  -9   1   3       98.60       51.03       56.33 <   0.0000E+00
  -8   1   3     2095.01     2000.90       82.84 o   0.3869E-04
  -7   1   3     2970.68     2956.34       73.51 o   0.2889E-04
  -6   1   3     2150.32     2087.79       59.80 o   0.4210E-04
  -5   1   3       91.48      116.39       22.42 o   0.8390E-03
  -4   1   3       49.51      106.80       36.57 <   0.0000E+00
  -3   1   3     2931.62     2749.36       70.33 o   0.3214E-04
  -2   1   3     1713.47     1379.33       51.54 o   0.5618E-04
  -1   1   3       15.79        7.49       13.92 <   0.0000E+00
   0   1   3     7145.84     5731.62       62.95 o   0.1182E-04
   1   1   3     4765.20     5014.07       51.54 o   0.1830E-04
   2   1   3     1342.27     1377.18       39.71 o   0.7847E-04
   3   1   3      588.84      551.77       32.42 o   0.1829E-03
   4   1   3     2828.97     2712.56       64.42 o   0.3168E-04
   5   1   3       21.68        1.49       26.64 <   0.0000E+00
   6   1   3     1293.44     1286.80       59.48 o   0.7028E-04
   7   1   3       72.22       98.17       65.04 <   0.0000E+00
   8   1   3      223.83      204.06       36.67 o   0.3361E-03
   9   1   3     1068.97      942.19       76.45 o   0.7196E-04
  10   1   3      172.86      113.52       58.95 <   0.0000E+00
  11   1   3      708.10      534.29      102.39 o   0.6598E-04
  12   1   3     -161.34       83.87      109.27 <   0.0000E+00
 -13   2   3      343.16      459.32      120.46 <   0.0000E+00
 -12   2   3       66.58      210.90      153.88 <   0.0000E+00
 -11   2   3      189.79      132.27       60.37 o   0.2095E-03
 -10   2   3       31.58       55.29       64.24 <   0.0000E+00
  -9   2   3     2415.81     2187.22       99.37 o   0.3219E-04
  -8   2   3     1681.33     1779.54       79.18 o   0.4573E-04
  -7   2   3     2689.49     2715.56       81.93 o   0.2983E-04
  -6   2   3     4609.50     4934.29       93.89 o   0.1576E-04
  -5   2   3      894.28      798.26       47.95 o   0.1127E-03
  -4   2   3      566.14      456.93       36.52 o   0.1907E-03
  -3   2   3      195.91      197.90       27.21 o   0.4186E-03
  -2   2   3      376.03      389.27       29.20 o   0.2527E-03
  -1   2   3    17287.46    16958.95       96.73 o   0.2563E-05
   0   2   3     4258.65     4353.91       53.26 o   0.2114E-04
   1   2   3    22100.29    21984.55      113.57 o   0.1732E-05
   2   2   3     7008.23     7545.13       74.90 o   0.9768E-05
   3   2   3      432.28      524.33       29.72 o   0.2088E-03
   4   2   3     4691.45     4800.43       78.96 o   0.1684E-04
   5   2   3      407.87      427.93       35.43 o   0.2223E-03
   6   2   3     1416.36     1456.70       61.88 o   0.6210E-04
   7   2   3     2085.28     2058.89       71.53 o   0.4166E-04
   8   2   3      618.21      705.05       51.37 o   0.1255E-03
   9   2   3      245.85      200.58       41.07 o   0.3020E-03
  10   2   3      966.89      921.98       91.44 o   0.6250E-04
  11   2   3       45.24       57.61      179.16 <   0.0000E+00
  12   2   3      266.34      238.09      151.95 <   0.0000E+00
 -13   3   3      756.90      746.84      144.52 o   0.3714E-04
 -12   3   3      800.43      727.37      113.71 o   0.5261E-04
 -11   3   3      244.71      231.38       75.14 o   0.1339E-03
 -10   3   3      204.31      157.79       58.95 o   0.2098E-03
  -9   3   3      815.40      796.05       65.64 o   0.9213E-04
  -8   3   3      353.07      380.01       44.46 o   0.2084E-03
  -7   3   3     2499.47     2674.83       81.58 o   0.3148E-04
  -6   3   3     1976.69     2027.10       70.51 o   0.4246E-04
  -5   3   3     3944.17     3948.47       82.93 o   0.2000E-04
  -4   3   3     6221.86     6751.42       90.97 o   0.1096E-04
  -3   3   3     1507.75     1403.89       57.12 o   0.6121E-04
  -2   3   3      -12.12        2.03        9.57 <   0.0000E+00
  -1   3   3     4335.86     4864.18       66.89 o   0.1804E-04
   0   3   3      524.65      703.11       27.53 o   0.1709E-03
   1   3   3     2818.73     2554.56       51.35 o   0.3451E-04
   2   3   3      877.54      715.67       36.91 o   0.1367E-03
   3   3   3      158.27      322.27       23.34 o   0.3981E-03
   4   3   3       24.41       56.75       23.83 <   0.0000E+00
   5   3   3      412.31      423.49       36.16 o   0.2273E-03
   6   3   3      467.97      514.22       40.90 o   0.1834E-03
   7   3   3       58.05       90.68       65.88 <   0.0000E+00
   8   3   3      558.11      466.32       50.65 o   0.1558E-03
   9   3   3      131.97      152.50       44.34 o   0.3229E-03
  10   3   3      204.59      223.39       60.13 o   0.1898E-03
  11   3   3       13.66       19.83       62.83 <   0.0000E+00
  12   3   3       47.80      204.32      290.65 <   0.0000E+00
 -13   4   3     2352.35     2097.00      201.03 o   0.1655E-04
 -12   4   3      -93.33       28.92       68.65 <   0.0000E+00
 -11   4   3     2185.89     1790.68      154.75 o   0.2424E-04
 -10   4   3      201.67      122.03       63.62 o   0.1918E-03
  -9   4   3      535.23      544.60       64.70 o   0.1195E-03
  -8   4   3      115.24      131.19       45.40 <   0.0000E+00
  -7   4   3       20.32       55.22       35.95 <   0.0000E+00
  -6   4   3      977.76      919.48       56.80 o   0.9017E-04
  -5   4   3     6039.18     6376.42       99.74 o   0.1112E-04
  -4   4   3       30.90       36.74       30.87 <   0.0000E+00
  -3   4   3     1496.78     1525.53       46.26 o   0.6332E-04
  -2   4   3      357.16      385.65       26.00 o   0.2849E-03
  -1   4   3     1937.60     1645.56       48.29 o   0.5270E-04
   0   4   3      606.77      601.97       31.36 o   0.1922E-03
   1   4   3      474.97      465.87       28.66 o   0.2227E-03
   2   4   3     1477.83     1300.30       46.84 o   0.6999E-04
   3   4   3     6642.36     6898.77       91.02 o   0.1025E-04
   4   4   3       47.46       65.68       46.17 <   0.0000E+00
   5   4   3     5909.25     6045.64      101.20 o   0.1184E-04
   6   4   3     3110.50     3010.30       82.27 o   0.2722E-04
   7   4   3       53.78       24.20       72.89 <   0.0000E+00
   8   4   3      500.23      491.69       57.92 o   0.1394E-03
   9   4   3        2.99       14.82       15.22 <   0.0000E+00
  10   4   3      193.78      238.24       63.69 o   0.1718E-03
  11   4   3      667.12      699.52      113.18 o   0.5478E-04
  12   4   3      -29.88       72.79      164.92 <   0.0000E+00
 -12   5   3     1236.64     1217.36      145.10 o   0.3189E-04
 -11   5   3     1151.56     1036.37      125.71 o   0.4029E-04
 -10   5   3      564.04      394.73       71.99 o   0.1147E-03
  -9   5   3      204.87      226.92       52.32 o   0.2251E-03
  -8   5   3      112.25      172.72       48.24 <   0.0000E+00
  -7   5   3     1730.55     1593.72       96.03 o   0.4230E-04
  -6   5   3     2611.93     2521.35       94.71 o   0.2983E-04
  -5   5   3       25.10       20.34       37.02 <   0.0000E+00
  -4   5   3    10363.00    10100.84      151.09 o   0.5342E-05
  -3   5   3     3363.56     3276.17       81.59 o   0.2549E-04
  -2   5   3     3433.56     3654.64       76.67 o   0.2325E-04
  -1   5   3     1141.49     1169.60       42.17 o   0.8679E-04
   0   5   3      308.68      224.84       25.90 o   0.3999E-03
   1   5   3      767.08      676.25       36.18 o   0.1406E-03
   2   5   3     4717.91     4749.32       77.38 o   0.1652E-04
   3   5   3       20.32        3.09       24.54 <   0.0000E+00
   4   5   3     5661.02     5520.30       95.65 o   0.1324E-04
   5   5   3      805.67      810.54       49.69 o   0.1091E-03
   6   5   3     1955.01     1935.33       72.08 o   0.4351E-04
   7   5   3     2141.15     2086.70       99.48 o   0.3455E-04
   8   5   3       71.49      100.37       92.85 <   0.0000E+00
   9   5   3      -43.11        6.47       77.82 <   0.0000E+00
  10   5   3      131.18      136.81       57.00 <   0.0000E+00
  11   5   3      -23.90        8.89      102.99 <   0.0000E+00
  12   5   3      856.20      983.08      197.19 o   0.2142E-04
 -12   6   3      265.48      278.13      111.53 <   0.0000E+00
 -11   6   3      380.44      297.28       88.50 o   0.9660E-04
 -10   6   3      204.02      281.75       64.75 o   0.1632E-03
  -9   6   3       31.16       33.00       63.65 <   0.0000E+00
  -8   6   3       54.42       16.71       93.00 <   0.0000E+00
  -7   6   3       97.32       23.53       37.42 <   0.0000E+00
  -6   6   3     1136.41     1121.37       77.40 o   0.6540E-04
  -5   6   3     1609.33     1598.88       84.17 o   0.4757E-04
  -4   6   3      112.17       96.49       43.07 <   0.0000E+00
  -3   6   3      260.36      340.24       34.96 o   0.2791E-03
  -2   6   3      240.30      230.27       32.37 o   0.3564E-03
  -1   6   3       12.98       27.79       14.27 <   0.0000E+00
   0   6   3      388.75      317.21       29.41 o   0.2744E-03
   1   6   3     2801.31     2841.65       63.36 o   0.3189E-04
   2   6   3     2362.20     2425.18       61.86 o   0.3759E-04
   3   6   3      203.00      193.98       28.22 o   0.4455E-03
   4   6   3     1372.66     1406.03       60.84 o   0.6458E-04
   5   6   3     1615.52     1531.26       83.79 o   0.4811E-04
   6   6   3      558.92      550.69       57.92 o   0.1282E-03
   7   6   3      183.75      211.41       46.22 o   0.2736E-03
   8   6   3      -39.27        0.04       56.66 <   0.0000E+00
   9   6   3      140.21       98.63       73.21 <   0.0000E+00
  10   6   3      758.32      763.55       98.83 o   0.6304E-04
  11   6   3      -32.01        2.88      121.11 <   0.0000E+00
 -12   7   3      250.69       91.22      125.03 <   0.0000E+00
 -11   7   3      192.07      283.82       97.00 <   0.0000E+00
 -10   7   3      222.80      273.16       56.70 o   0.1935E-03
  -9   7   3      287.89      301.00       55.79 o   0.1871E-03
  -8   7   3     2561.78     2426.41      122.09 o   0.2596E-04
  -7   7   3      947.54     1113.66       80.12 o   0.6555E-04
  -6   7   3     1444.36     1494.62       90.79 o   0.4703E-04
  -5   7   3      644.07      615.70       61.18 o   0.1149E-03
  -4   7   3       77.85       65.07       50.51 <   0.0000E+00
  -3   7   3      174.66      166.36       37.00 o   0.3630E-03
  -2   7   3      814.37      850.20       52.87 o   0.1041E-03
  -1   7   3       11.78        2.83       17.62 <   0.0000E+00
   0   7   3     4139.14     4242.94       76.27 o   0.1918E-04
   1   7   3     2758.29     2806.74       68.51 o   0.3165E-04
   2   7   3      376.67      334.74       37.71 o   0.2403E-03
   3   7   3      994.49     1016.79       63.04 o   0.8279E-04
   4   7   3      546.97      635.06       52.95 o   0.1327E-03
   5   7   3      100.73      136.94       47.11 <   0.0000E+00
   6   7   3      167.10      175.43       40.77 o   0.3322E-03
   7   7   3      -14.09        3.00       38.36 <   0.0000E+00
   8   7   3      636.60      657.52       69.94 o   0.9940E-04
   9   7   3      792.75      772.58       95.36 o   0.6523E-04
  10   7   3      248.41      168.11       80.92 o   0.1253E-03
  11   7   3      704.68      693.85      130.54 o   0.4405E-04
 -11   8   3      211.49      114.67       94.17 <   0.0000E+00
 -10   8   3      100.30        6.29       59.16 <   0.0000E+00
  -9   8   3      960.56      988.88       90.00 o   0.6165E-04
  -8   8   3      -23.69       42.07       52.78 <   0.0000E+00
  -7   8   3      392.46      525.58       60.95 o   0.1334E-03
  -6   8   3      428.74      451.70       59.51 o   0.1429E-03
  -5   8   3      -43.32        3.63       62.66 <   0.0000E+00
  -4   8   3       -9.18       29.33       29.41 <   0.0000E+00
  -3   8   3     1617.14     1638.00       70.70 o   0.5144E-04
  -2   8   3        6.19        1.89       17.33 <   0.0000E+00
  -1   8   3      995.56      812.22       54.60 o   0.9872E-04
   0   8   3      353.07      409.23       32.06 o   0.2446E-03
   1   8   3     2601.05     2482.66       97.17 o   0.2969E-04
   2   8   3     1761.49     1658.85       73.57 o   0.4954E-04
   3   8   3      189.51      139.48       35.06 o   0.4235E-03
   4   8   3      -25.40       18.21       30.18 <   0.0000E+00
   5   8   3      -37.99        0.74       54.29 <   0.0000E+00
   6   8   3      119.08       97.29       44.72 <   0.0000E+00
   7   8   3     1763.41     1582.41      104.71 o   0.3917E-04
   8   8   3      281.28      344.94       53.15 o   0.1896E-03
   9   8   3      803.85      806.05       98.02 o   0.6237E-04
  10   8   3      228.49      111.33       92.91 <   0.0000E+00
 -11   9   3      160.06       46.71      131.74 <   0.0000E+00
 -10   9   3      111.40      139.16       69.59 <   0.0000E+00
  -9   9   3        5.98       63.42       27.32 <   0.0000E+00
  -8   9   3      106.28      141.81       59.90 <   0.0000E+00
  -7   9   3      -19.21       15.52       49.07 <   0.0000E+00
  -6   9   3      373.47      438.16       58.97 o   0.1474E-03
  -5   9   3       32.01      137.96       47.66 <   0.0000E+00
  -4   9   3      -18.78        0.11       37.16 <   0.0000E+00
  -3   9   3       35.85       39.65       37.33 <   0.0000E+00
  -2   9   3     1525.46     1380.38       67.31 o   0.5909E-04
  -1   9   3        4.27       14.90       11.42 <   0.0000E+00
   0   9   3      323.53      281.23       64.28 o   0.1557E-03
   1   9   3      532.67      642.43       51.32 o   0.1344E-03
   2   9   3      718.77      644.75       53.41 o   0.1210E-03
   3   9   3       13.37        3.98       34.19 <   0.0000E+00
   4   9   3       41.83       39.41       54.39 <   0.0000E+00
   5   9   3       -8.96       11.20       26.67 <   0.0000E+00
   6   9   3      200.82      239.64       45.01 o   0.2666E-03
   7   9   3       18.78        0.98       49.59 <   0.0000E+00
   8   9   3      155.58       82.03       43.48 o   0.3703E-03
   9   9   3       70.85       68.67      114.06 <   0.0000E+00
  10   9   3      -48.66       16.47      208.60 <   0.0000E+00
 -10  10   3      191.00      112.81       89.93 <   0.0000E+00
  -9  10   3      787.91      711.13       91.66 o   0.6969E-04
  -8  10   3       -7.26        1.85       28.21 <   0.0000E+00
  -7  10   3       81.52       28.71      104.30 <   0.0000E+00
  -6  10   3      102.22      142.25       47.47 <   0.0000E+00
  -5  10   3        9.18       21.42       31.18 <   0.0000E+00
  -4  10   3      363.65      315.35       52.00 o   0.1911E-03
  -3  10   3      909.34      800.09       72.14 o   0.8292E-04
  -2  10   3      239.87      307.78       51.04 o   0.2074E-03
  -1  10   3     2672.97     2533.28       94.03 o   0.2970E-04
   0  10   3      639.38      524.97       72.18 o   0.1030E-03
   1  10   3       80.81      148.77       75.81 <   0.0000E+00
   2  10   3     1446.92     1315.12      106.70 o   0.4359E-04
   3  10   3      374.75      481.26       61.17 o   0.1396E-03
   4  10   3      270.60      277.05       56.50 o   0.1885E-03
   5  10   3      643.65      661.56       60.76 o   0.1113E-03
   6  10   3      262.50      274.45       44.67 o   0.2460E-03
   7  10   3       67.86        0.45       88.99 <   0.0000E+00
   8  10   3      242.72      167.58       83.61 <   0.0000E+00
   9  10   3      204.31       92.08       96.51 <   0.0000E+00
  -9  11   3       63.60       11.88      138.13 <   0.0000E+00
  -8  11   3      208.72      196.40       64.20 o   0.1770E-03
  -7  11   3       53.99      229.37       79.21 <   0.0000E+00
  -6  11   3      587.09      498.63       67.38 o   0.1155E-03
  -5  11   3      335.05      384.77       56.67 o   0.1641E-03
  -4  11   3        1.49        5.45       14.34 <   0.0000E+00
  -3  11   3       79.39       33.66       65.34 <   0.0000E+00
  -2  11   3      342.03      281.22       60.84 o   0.1650E-03
  -1  11   3       89.42      119.72       39.41 <   0.0000E+00
   0  11   3     1073.88     1070.08       79.06 o   0.6551E-04
   1  11   3      439.34      297.21       65.39 o   0.1450E-03
   2  11   3      303.33      348.48       59.09 o   0.1668E-03
   3  11   3      186.38      195.40       44.82 o   0.2878E-03
   4  11   3       31.58        2.40       84.82 <   0.0000E+00
   5  11   3       -1.71       10.15       13.88 <   0.0000E+00
   6  11   3      224.72      108.29       51.86 o   0.2624E-03
   7  11   3      140.85      127.45       80.58 <   0.0000E+00
   8  11   3     1035.75     1010.72      130.13 o   0.3944E-04
  -8  12   3       68.50       18.73      148.26 <   0.0000E+00
  -7  12   3      822.27      816.01       91.16 o   0.6681E-04
  -6  12   3      482.31      521.19       67.24 o   0.1169E-03
  -5  12   3      140.57      104.67       80.82 <   0.0000E+00
  -4  12   3      236.46      230.43       79.79 o   0.1221E-03
  -3  12   3      189.51      214.59       73.05 <   0.0000E+00
  -2  12   3      263.21      359.57       52.73 o   0.1896E-03
  -1  12   3      441.76      396.12       60.14 o   0.1453E-03
   0  12   3      188.01      156.79       51.62 o   0.2547E-03
   1  12   3      -30.94        1.96       50.41 <   0.0000E+00
   2  12   3       97.03       98.96       52.23 <   0.0000E+00
   3  12   3      402.07      284.98       85.42 o   0.1019E-03
   4  12   3       24.76       32.47       40.15 <   0.0000E+00
   5  12   3       10.24        1.63       40.28 <   0.0000E+00
   6  12   3      -25.32       29.72       64.98 <   0.0000E+00
   7  12   3       18.78       46.09       62.76 <   0.0000E+00
  -7  13   3      260.08      286.33       83.73 o   0.1091E-03
  -6  13   3      218.25       99.63       94.15 <   0.0000E+00
  -5  13   3      -67.15       17.05      140.24 <   0.0000E+00
  -4  13   3     1825.09     1529.70      122.01 o   0.3431E-04
  -3  13   3      728.16      571.58       83.08 o   0.8387E-04
  -2  13   3       28.17      122.67      141.04 <   0.0000E+00
  -1  13   3      243.29      310.34       65.51 o   0.1543E-03
   0  13   3       82.80      106.42      117.68 <   0.0000E+00
   1  13   3      143.84      124.85       56.76 <   0.0000E+00
   2  13   3      379.87      372.30       65.82 o   0.1386E-03
   3  13   3      310.16      157.27       71.11 o   0.1508E-03
   4  13   3      561.70      734.75      108.26 o   0.5833E-04
   5  13   3      310.30      430.12       95.71 o   0.8175E-04
   6  13   3       93.62      226.38       88.76 <   0.0000E+00
  -5  14   3     1256.85     1246.09      115.49 o   0.4185E-04
  -4  14   3        5.55       86.20       21.97 <   0.0000E+00
  -3  14   3     1150.28      905.96      155.10 o   0.3103E-04
  -2  14   3     1055.67     1022.50      122.63 o   0.4222E-04
  -1  14   3       78.54       17.35      109.13 <   0.0000E+00
   0  14   3       43.25       42.98      131.13 <   0.0000E+00
   1  14   3       39.48        0.08       61.97 <   0.0000E+00
   2  14   3      131.75       74.61       75.38 <   0.0000E+00
   3  14   3      860.76      933.20      119.32 o   0.4620E-04
   4  14   3      157.07      145.03       77.92 <   0.0000E+00
  -2  15   3      -13.37       15.26       81.97 <   0.0000E+00
  -1  15   3      407.76      381.51       99.98 o   0.7667E-04
   0  15   3       77.40       89.90      201.45 <   0.0000E+00
   1  15   3       96.18       77.65       85.87 <   0.0000E+00
   2  15   3       -3.41        0.12       24.45 <   0.0000E+00
 -13   0   4     1107.17      991.39      268.90 o   0.1235E-04
 -12   0   4     1445.22     1342.01      160.66 o   0.2663E-04
 -11   0   4      160.91      203.11       69.11 <   0.0000E+00
 -10   0   4      188.23       77.67       67.00 <   0.0000E+00
  -9   0   4      764.01      722.55      100.33 o   0.6278E-04
  -8   0   4     3372.74     3332.32      156.82 o   0.1721E-04
  -7   0   4       65.73       33.24       74.12 <   0.0000E+00
  -6   0   4      577.35      564.20       51.86 o   0.1417E-03
  -5   0   4      431.37      531.62       44.47 o   0.1726E-03
  -4   0   4     8674.29     9236.60      174.60 o   0.6086E-05
  -3   0   4      402.07      295.43       49.53 o   0.1897E-03
  -2   0   4    85327.53    82478.12      395.33 o   0.1546E-06
  -1   0   4    10816.93     9781.19      128.57 o   0.5205E-05
   0   0   4     1254.43      982.22       50.68 o   0.1006E-03
   1   0   4    24274.17    22787.90      282.56 o   0.1415E-05
   2   0   4      314.57      283.91       35.86 o   0.2713E-03
   3   0   4     1446.07     1581.07       73.39 o   0.5456E-04
   4   0   4    18023.37    18509.67      221.57 o   0.2113E-05
   5   0   4     7381.87     6851.31      163.58 o   0.8361E-05
   6   0   4      873.28     1095.27       80.01 o   0.6642E-04
   7   0   4      460.54      471.69       66.71 o   0.1221E-03
   8   0   4      245.85      295.65       58.60 o   0.1796E-03
   9   0   4     1160.10     1049.13      113.56 o   0.4557E-04
  10   0   4     1214.73     1096.25      169.87 o   0.2589E-04
  11   0   4      606.94      661.66      136.58 o   0.4222E-04
  12   0   4      994.49     1188.73      180.12 o   0.2391E-04
 -13   1   4     1759.36     1780.25      168.52 o   0.2261E-04
 -12   1   4      929.62      960.08      111.22 o   0.4967E-04
 -11   1   4      -32.65       16.69       85.67 <   0.0000E+00
 -10   1   4        2.56       11.17       19.72 <   0.0000E+00
  -9   1   4      140.85      110.15       46.25 o   0.3248E-03
  -8   1   4       43.88       52.42       51.29 <   0.0000E+00
  -7   1   4      691.79      667.08       51.26 o   0.1249E-03
  -6   1   4       28.74       24.88       24.28 <   0.0000E+00
  -5   1   4     1152.27     1104.72       44.34 o   0.8778E-04
  -4   1   4       22.54       69.97       23.27 <   0.0000E+00
  -3   1   4      510.48      761.22       38.14 o   0.1470E-03
  -2   1   4     4841.22     4719.56       77.71 o   0.1618E-04
  -1   1   4     1094.65     1005.52       47.60 o   0.9430E-04
   0   1   4     9077.06     8405.66       82.98 o   0.7434E-05
   1   1   4    24643.23    23842.75      151.35 o   0.1490E-05
   2   1   4    14163.12    14538.68      100.17 o   0.3471E-05
   3   1   4     7902.17     8532.59       88.02 o   0.7823E-05
   4   1   4      601.65      464.23       37.49 o   0.1857E-03
   5   1   4     4125.48     4142.17       81.62 o   0.1921E-04
   6   1   4     1686.11     1625.81       64.98 o   0.5338E-04
   7   1   4      680.14      674.64       54.98 o   0.1187E-03
   8   1   4      -17.50        3.07       18.96 <   0.0000E+00
   9   1   4      676.37      578.08       73.65 o   0.9673E-04
  10   1   4      113.53       32.47       75.63 <   0.0000E+00
  11   1   4       -4.27        0.93       30.38 <   0.0000E+00
  12   1   4      606.94      458.24      166.46 o   0.3153E-04
 -13   2   4       73.41       20.92      215.11 <   0.0000E+00
 -12   2   4       52.93       56.34      113.36 <   0.0000E+00
 -11   2   4     2143.50     1717.64      149.07 o   0.2567E-04
 -10   2   4     2026.76     1743.17      116.86 o   0.3330E-04
  -9   2   4      155.58      121.64       45.82 o   0.3204E-03
  -8   2   4       -6.15        6.72       15.21 <   0.0000E+00
  -7   2   4      589.35      652.14       48.80 o   0.1401E-03
  -6   2   4     1111.61      970.84       58.24 o   0.8259E-04
  -5   2   4      320.97      307.36       33.63 o   0.2812E-03
  -4   2   4       25.18        0.31       32.44 <   0.0000E+00
  -3   2   4       46.95       29.99       61.80 <   0.0000E+00
  -2   2   4      120.36      146.37       27.38 o   0.5929E-03
  -1   2   4    34401.28    33481.43      145.60 o   0.8605E-06
   0   2   4    40782.25    38390.84      154.82 o   0.6086E-06
   1   2   4     3711.13     3760.59       54.45 o   0.2423E-04
   2   2   4       80.41       19.04       51.63 <   0.0000E+00
   3   2   4     3534.76     3500.80       64.84 o   0.2418E-04
   4   2   4     4334.80     4524.74       78.28 o   0.1833E-04
   5   2   4     8920.05     9151.41      115.71 o   0.6689E-05
   6   2   4      222.29      264.32       31.68 o   0.3341E-03
   7   2   4     1130.05     1058.24       62.40 o   0.7669E-04
   8   2   4      421.19      337.31       45.42 o   0.2054E-03
   9   2   4      398.86      365.23       56.37 o   0.1623E-03
  10   2   4       36.28       81.70       81.30 <   0.0000E+00
  11   2   4      104.14      118.03       90.49 <   0.0000E+00
  12   2   4      245.85      610.22      157.92 <   0.0000E+00
 -13   3   4       23.05       79.12      115.75 <   0.0000E+00
 -12   3   4     2761.25     2409.09      184.13 o   0.1718E-04
 -11   3   4     1554.20     1338.22      134.61 o   0.3318E-04
 -10   3   4      357.11      427.88       67.97 o   0.1284E-03
  -9   3   4     1829.01     1715.88       90.58 o   0.4236E-04
  -8   3   4      413.33      453.70       47.39 o   0.1794E-03
  -7   3   4     1251.10     1232.41       65.71 o   0.6760E-04
  -6   3   4     3724.61     3653.32       88.12 o   0.2211E-04
  -5   3   4     6044.98     6074.91       99.33 o   0.1162E-04
  -4   3   4        8.75       16.10       17.57 <   0.0000E+00
  -3   3   4     4862.35     4424.95      108.06 o   0.1597E-04
  -2   3   4      410.26      167.47       27.03 o   0.3413E-03
  -1   3   4        8.19        5.43       11.55 <   0.0000E+00
   0   3   4     6426.22     7025.21       72.92 o   0.1087E-04
   1   3   4     1182.08     1455.90       43.88 o   0.6929E-04
   2   3   4       84.68      173.59       59.36 <   0.0000E+00
   3   3   4      958.47      827.75       43.08 o   0.1149E-03
   4   3   4      315.68      331.09       31.84 o   0.2878E-03
   5   3   4     5536.38     5477.06       95.81 o   0.1312E-04
   6   3   4     1126.47     1017.28       59.88 o   0.8080E-04
   7   3   4     8337.70     8222.34      133.41 o   0.7333E-05
   8   3   4      -21.51        1.07       33.13 <   0.0000E+00
   9   3   4       39.91       35.36       47.47 <   0.0000E+00
  10   3   4      293.65      258.53       81.97 o   0.1132E-03
  11   3   4      370.48      427.45      127.19 <   0.0000E+00
  12   3   4       30.73      115.55      189.30 <   0.0000E+00
 -13   4   4      131.46      168.20      117.43 <   0.0000E+00
 -12   4   4      145.97       12.51       93.42 <   0.0000E+00
 -11   4   4      382.72      349.83       79.88 o   0.1088E-03
 -10   4   4     1867.20     1860.08      140.41 o   0.2746E-04
  -9   4   4      137.44      223.35       55.92 <   0.0000E+00
  -8   4   4       88.99       39.63       46.75 <   0.0000E+00
  -7   4   4     2221.69     2079.51       83.98 o   0.3741E-04
  -6   4   4     3251.01     3182.02       85.55 o   0.2540E-04
  -5   4   4       -7.85        0.39       17.71 <   0.0000E+00
  -4   4   4     2887.23     2586.39       79.91 o   0.3075E-04
  -3   4   4     1113.58      943.94       52.48 o   0.8985E-04
  -2   4   4     3379.91     3946.35       61.62 o   0.2339E-04
  -1   4   4     5557.21     6265.89       83.66 o   0.1196E-04
   0   4   4     4802.93     5020.66       69.26 o   0.1666E-04
   1   4   4     1329.97     1012.08       46.74 o   0.8306E-04
   2   4   4     2377.39     2650.68       55.67 o   0.3529E-04
   3   4   4       -8.19        1.16       13.02 <   0.0000E+00
   4   4   4       46.78       19.26       42.33 <   0.0000E+00
   5   4   4     3253.23     3139.95       79.74 o   0.2605E-04
   6   4   4     1867.09     1707.66       74.28 o   0.4722E-04
   7   4   4      544.79      474.27       48.91 o   0.1565E-03
   8   4   4       95.27       54.88       36.93 <   0.0000E+00
   9   4   4      168.74      265.31       56.54 o   0.2029E-03
  10   4   4      -59.33        5.28      148.15 <   0.0000E+00
  11   4   4      839.56      708.71      128.61 o   0.4418E-04
  12   4   4      995.35      873.25      210.85 o   0.1926E-04
 -12   5   4      221.66      177.55      105.93 <   0.0000E+00
 -11   5   4      531.53      633.61       93.76 o   0.7345E-04
 -10   5   4      755.26      831.76       80.10 o   0.7690E-04
  -9   5   4      700.63      682.25       73.83 o   0.9197E-04
  -8   5   4     1924.75     1978.83      106.46 o   0.3454E-04
  -7   5   4     2937.81     2995.29      108.92 o   0.2427E-04
  -6   5   4       87.50       72.45       51.47 <   0.0000E+00
  -5   5   4      239.36      205.96       32.70 o   0.3751E-03
  -4   5   4     1249.73     1217.91       79.66 o   0.6013E-04
  -3   5   4     2245.51     2484.41       70.58 o   0.3629E-04
  -2   5   4       -8.37        0.11       12.85 <   0.0000E+00
  -1   5   4     3822.27     3730.89       67.05 o   0.2216E-04
   0   5   4      720.64      620.90       36.55 o   0.1489E-03
   1   5   4     4260.10     4103.56       77.62 o   0.1988E-04
   2   5   4      876.69      708.00       41.94 o   0.1265E-03
   3   5   4     1827.48     2107.58       56.93 o   0.4574E-04
   4   5   4      975.54      994.21       51.82 o   0.9124E-04
   5   5   4     2011.86     2067.41       69.40 o   0.4179E-04
   6   5   4       53.95       20.82       50.69 <   0.0000E+00
   7   5   4      108.63      115.18       42.77 <   0.0000E+00
   8   5   4      723.25      711.51       68.46 o   0.9616E-04
   9   5   4     1504.97     1572.86      116.03 o   0.3686E-04
  10   5   4     1067.05     1214.09      128.91 o   0.3795E-04
  11   5   4       47.80       33.45      169.51 <   0.0000E+00
 -12   6   4      119.23       48.47      148.11 <   0.0000E+00
 -11   6   4      129.47      361.21       67.05 <   0.0000E+00
 -10   6   4        3.20       13.69       18.17 <   0.0000E+00
  -9   6   4     3037.90     3256.43      129.09 o   0.2055E-04
  -8   6   4     2743.39     2631.12      113.65 o   0.2587E-04
  -7   6   4     1057.02     1066.11       81.59 o   0.6392E-04
  -6   6   4        4.70        5.49       21.27 <   0.0000E+00
  -5   6   4      110.97      187.76       43.12 <   0.0000E+00
  -4   6   4      473.94      465.01       40.73 o   0.1853E-03
  -3   6   4     6802.68     6725.17      116.61 o   0.9966E-05
  -2   6   4    13107.17    13277.52      124.57 o   0.3834E-05
  -1   6   4      215.80      222.95       25.25 o   0.4269E-03
   0   6   4        9.60       16.05       12.59 <   0.0000E+00
   1   6   4     1059.20     1106.61       48.69 o   0.8970E-04
   2   6   4     1996.67     2052.52       57.32 o   0.4463E-04
   3   6   4      548.55      454.58       39.40 o   0.1837E-03
   4   6   4     3685.86     3853.86       83.12 o   0.2118E-04
   5   6   4      446.45      485.68       50.01 o   0.1599E-03
   6   6   4      860.26      875.98       67.85 o   0.8572E-04
   7   6   4     2315.08     2211.73      105.72 o   0.3125E-04
   8   6   4      731.29      725.03       83.04 o   0.7762E-04
   9   6   4      959.21      882.27      100.98 o   0.5630E-04
  10   6   4     2056.00     2111.57      174.28 o   0.2019E-04
  11   6   4      -30.73      251.29      103.28 <   0.0000E+00
 -12   7   4       43.54        3.58      214.93 <   0.0000E+00
 -11   7   4      347.43      359.64       78.71 o   0.1120E-03
 -10   7   4     1459.30     1409.22      114.25 o   0.3938E-04
  -9   7   4     1795.42     1562.07      114.87 o   0.3612E-04
  -8   7   4      -26.04       23.19       57.81 <   0.0000E+00
  -7   7   4     2799.95     2548.20      112.73 o   0.2618E-04
  -6   7   4     1562.59     1291.66       93.89 o   0.4856E-04
  -5   7   4     1053.18     1060.58       74.14 o   0.6952E-04
  -4   7   4     6053.39     6094.82      132.53 o   0.1073E-04
  -3   7   4      596.27      741.81       49.99 o   0.1234E-03
  -2   7   4     1329.97     1318.76       64.43 o   0.6406E-04
  -1   7   4     5373.68     5635.71       86.85 o   0.1353E-04
   0   7   4     1349.10     1456.97       49.80 o   0.6736E-04
   1   7   4     2692.17     2701.01       76.47 o   0.3118E-04
   2   7   4     2840.58     2749.02       68.40 o   0.3145E-04
   3   7   4     2266.21     2537.34       79.09 o   0.3388E-04
   4   7   4       32.72        8.55       40.60 <   0.0000E+00
   5   7   4      472.49      423.99       51.89 o   0.1607E-03
   6   7   4       23.90       10.48       33.46 <   0.0000E+00
   7   7   4       31.16        9.87       58.14 <   0.0000E+00
   8   7   4     1140.47     1244.05      102.25 o   0.4827E-04
   9   7   4     2558.65     2523.98      159.35 o   0.2016E-04
  10   7   4      510.05      441.46      104.32 o   0.6890E-04
  11   7   4      -62.32       17.12      155.28 <   0.0000E+00
 -11   8   4      -46.95       14.06      141.14 <   0.0000E+00
 -10   8   4       69.57      116.48      116.08 <   0.0000E+00
  -9   8   4      894.40     1054.40       86.64 o   0.6303E-04
  -8   8   4     1357.08     1051.60      101.21 o   0.4988E-04
  -7   8   4     2424.98     2084.37      121.17 o   0.2864E-04
  -6   8   4      954.16     1046.02       78.65 o   0.6889E-04
  -5   8   4      113.96      122.64       45.31 <   0.0000E+00
  -4   8   4     2558.58     2502.56       98.88 o   0.2939E-04
  -3   8   4     2643.94     2737.78       89.37 o   0.2898E-04
  -2   8   4      327.37      342.36       41.61 o   0.2371E-03
  -1   8   4      218.32      229.15       32.26 o   0.3616E-03
   0   8   4     3237.01     2960.72       74.09 o   0.2781E-04
   1   8   4       21.77       36.42       44.17 <   0.0000E+00
   2   8   4      881.81      755.05       54.57 o   0.1045E-03
   3   8   4       15.37        1.25       35.42 <   0.0000E+00
   4   8   4      355.12      449.07       46.74 o   0.1852E-03
   5   8   4      297.28      228.51       45.85 o   0.2501E-03
   6   8   4     1336.59     1055.05       86.26 o   0.5828E-04
   7   8   4     1020.96      940.45       81.07 o   0.6844E-04
   8   8   4      220.24      241.26       56.61 o   0.2018E-03
   9   8   4      116.10        0.32      108.88 <   0.0000E+00
  10   8   4       81.52       89.99      163.41 <   0.0000E+00
 -11   9   4     2493.77     2475.43      193.66 o   0.1638E-04
 -10   9   4      299.84      202.92       76.27 o   0.1316E-03
  -9   9   4       68.29       57.68       69.80 <   0.0000E+00
  -8   9   4       66.16       17.77       74.92 <   0.0000E+00
  -7   9   4      423.83      412.11       62.57 o   0.1390E-03
  -6   9   4     3084.42     2947.28      118.49 o   0.2295E-04
  -5   9   4     6174.18     6584.04      152.30 o   0.9501E-05
  -4   9   4      202.31      256.42       44.18 o   0.2642E-03
  -3   9   4     1151.99     1363.18       76.36 o   0.5913E-04
  -2   9   4       21.98       46.97       33.05 <   0.0000E+00
  -1   9   4       17.07        7.84       29.68 <   0.0000E+00
   0   9   4      474.63      427.95       70.65 o   0.1198E-03
   1   9   4      522.71      362.58       62.23 o   0.1396E-03
   2   9   4      173.50      130.52       37.38 o   0.4010E-03
   3   9   4      512.61      373.30       46.88 o   0.1815E-03
   4   9   4      981.26     1006.52       68.45 o   0.7684E-04
   5   9   4     2480.47     2256.68       96.17 o   0.3237E-04
   6   9   4       13.02        4.60       37.84 <   0.0000E+00
   7   9   4      804.13      731.32       72.88 o   0.8723E-04
   8   9   4      934.45      906.12      102.49 o   0.5567E-04
   9   9   4      -16.79       90.05      104.07 <   0.0000E+00
  10   9   4      735.84      851.78      138.99 o   0.3843E-04
 -10  10   4      328.87      409.67       87.65 o   0.9380E-04
  -9  10   4     1433.05     1002.94      117.09 o   0.4282E-04
  -8  10   4      643.01      607.46       76.00 o   0.9368E-04
  -7  10   4     1900.21     2040.21      119.92 o   0.3066E-04
  -6  10   4      331.50      375.47       69.04 o   0.1316E-03
  -5  10   4     1221.99     1134.02       90.99 o   0.5482E-04
  -4  10   4     2164.62     2190.88      104.87 o   0.3222E-04
  -3  10   4      669.47      697.42       63.35 o   0.1052E-03
  -2  10   4      729.65      758.16       59.53 o   0.1035E-03
  -1  10   4        1.71       51.08        8.12 <   0.0000E+00
   0  10   4       -3.41        2.53       14.72 <   0.0000E+00
   1  10   4      -18.78        2.93       38.65 <   0.0000E+00
   2  10   4      498.10      579.59       85.09 o   0.8593E-04
   3  10   4      409.75      388.40       47.81 o   0.1850E-03
   4  10   4       81.10       65.67       87.04 <   0.0000E+00
   5  10   4      116.10       99.72       82.28 <   0.0000E+00
   6  10   4     2080.11     2072.57      109.09 o   0.3237E-04
   7  10   4     1713.55     1470.45      133.08 o   0.3193E-04
   8  10   4       35.28       14.96      129.37 <   0.0000E+00
   9  10   4      150.53      101.93       92.69 <   0.0000E+00
  -9  11   4     1078.58     1109.03      112.92 o   0.4572E-04
  -8  11   4      406.55      348.84       76.39 o   0.1154E-03
  -7  11   4     1481.07     1358.48      108.63 o   0.4196E-04
  -6  11   4     1077.30     1185.38       92.27 o   0.5488E-04
  -5  11   4     1007.94     1097.46       82.62 o   0.6362E-04
  -4  11   4      758.03      775.16       72.86 o   0.8725E-04
  -3  11   4      117.52       36.76       57.50 <   0.0000E+00
  -2  11   4      365.36      329.39       78.94 o   0.1127E-03
  -1  11   4      109.27      154.31       54.32 <   0.0000E+00
   0  11   4      414.59      571.88       64.06 o   0.1214E-03
   1  11   4       -8.82       20.65       23.49 <   0.0000E+00
   2  11   4       58.05       18.61      111.11 <   0.0000E+00
   3  11   4       64.02       54.74       80.05 <   0.0000E+00
   4  11   4      -22.19        1.09       35.30 <   0.0000E+00
   5  11   4      180.55      157.81       46.02 o   0.2954E-03
   6  11   4      162.41      219.12       65.99 <   0.0000E+00
   7  11   4       66.30      150.38      140.18 <   0.0000E+00
   8  11   4      368.20      289.18      101.41 o   0.7856E-04
  -8  12   4     1540.61     1643.67      125.58 o   0.3343E-04
  -7  12   4      190.36      360.97       86.95 <   0.0000E+00
  -6  12   4      403.77      348.42       66.03 o   0.1381E-03
  -5  12   4      -31.87       23.73       89.19 <   0.0000E+00
  -4  12   4       17.50        4.64       57.08 <   0.0000E+00
  -3  12   4     2137.81     2090.04      121.24 o   0.2935E-04
  -2  12   4     1162.38     1109.74       88.59 o   0.5809E-04
  -1  12   4      -14.80        0.28       33.79 <   0.0000E+00
   0  12   4      328.65      474.75       53.64 o   0.1605E-03
   1  12   4       -5.98        0.64       33.54 <   0.0000E+00
   2  12   4      341.74      431.91       66.35 o   0.1321E-03
   3  12   4      104.43       11.65       65.71 <   0.0000E+00
   4  12   4      935.02      748.19       95.47 o   0.6382E-04
   5  12   4      200.32      255.40       61.90 o   0.1767E-03
   6  12   4      -17.93        1.98      149.97 <   0.0000E+00
   7  12   4      468.37      643.17      104.69 o   0.6423E-04
  -7  13   4      337.76      408.68       93.26 o   0.8540E-04
  -6  13   4      526.41      631.01       89.60 o   0.7855E-04
  -5  13   4      879.82      805.88       96.46 o   0.6220E-04
  -4  13   4      638.10      400.72      115.97 o   0.5794E-04
  -3  13   4      581.05      406.32       71.80 o   0.1145E-03
  -2  13   4       91.34       27.31       72.35 <   0.0000E+00
  -1  13   4      763.16      641.77       92.83 o   0.7104E-04
   0  13   4        9.18        0.82       41.37 <   0.0000E+00
   1  13   4       83.23       59.61      119.50 <   0.0000E+00
   2  13   4      579.20      733.81       71.42 o   0.9416E-04
   3  13   4      680.07      646.14       93.23 o   0.7170E-04
   4  13   4       15.08        0.14       66.99 <   0.0000E+00
   5  13   4      188.09      129.58       72.77 <   0.0000E+00
   6  13   4      -53.35        1.27      168.36 <   0.0000E+00
  -5  14   4       -2.28        8.45       31.25 <   0.0000E+00
  -4  14   4       69.15       65.27      257.20 <   0.0000E+00
  -3  14   4      281.99      108.23       75.20 o   0.1446E-03
  -2  14   4      348.57      278.04       92.20 o   0.9201E-04
  -1  14   4      160.20      291.03       98.25 <   0.0000E+00
   0  14   4      363.65      477.28       83.93 o   0.9538E-04
   1  14   4       29.24        9.97       77.91 <   0.0000E+00
   2  14   4      357.96      457.22       93.01 o   0.8339E-04
   3  14   4       56.91       61.03      191.14 <   0.0000E+00
   4  14   4      293.65      247.08       94.49 o   0.9120E-04
  -2  15   4      504.79      538.73      112.67 o   0.5948E-04
  -1  15   4      156.22      252.11      107.91 <   0.0000E+00
   0  15   4      565.96      618.03      111.11 o   0.5857E-04
   1  15   4     1508.81     1280.74      190.74 o   0.2077E-04
 -13   1   5      511.90      660.23      112.82 o   0.5699E-04
 -12   1   5      742.95      466.08      101.89 o   0.6787E-04
 -11   1   5      501.73      558.53       68.74 o   0.1105E-03
 -10   1   5      365.57      314.87       57.13 o   0.1706E-03
  -9   1   5      221.95      173.83       48.50 o   0.2569E-03
  -8   1   5     1084.77      978.91       76.58 o   0.7137E-04
  -7   1   5      275.90      299.79       38.10 o   0.2677E-03
  -6   1   5      111.40      136.55       30.60 o   0.4855E-03
  -5   1   5       82.52       16.40       59.51 <   0.0000E+00
  -4   1   5     1550.43     1660.36       64.32 o   0.5498E-04
  -3   1   5      237.88      282.06       37.01 o   0.2658E-03
  -2   1   5      326.73      428.70       30.77 o   0.2992E-03
  -1   1   5    23865.28    22664.32      142.63 o   0.1631E-05
   0   1   5     1051.90     1400.01       38.30 o   0.8505E-04
   1   1   5     6216.22     6173.27       86.71 o   0.1220E-04
   2   1   5     2351.50     2237.41       65.73 o   0.3932E-04
   3   1   5      199.11      143.81       25.58 o   0.5183E-03
   4   1   5      617.61      546.95       41.38 o   0.1667E-03
   5   1   5      883.73      921.65       53.13 o   0.1020E-03
   6   1   5      309.66      264.12       38.85 o   0.2817E-03
   7   1   5     2172.95     2132.34       83.38 o   0.3728E-04
   8   1   5      291.38      357.29       48.72 o   0.2032E-03
   9   1   5      328.65      244.80       69.43 o   0.1458E-03
  10   1   5      554.01      500.77       90.01 o   0.8206E-04
  11   1   5      108.84      151.57       74.89 <   0.0000E+00
  12   1   5       46.10       56.09      280.27 <   0.0000E+00
 -13   2   5       53.78        1.47      169.73 <   0.0000E+00
 -12   2   5      390.40      487.18       83.52 o   0.9522E-04
 -11   2   5      144.55       66.30       56.71 <   0.0000E+00
 -10   2   5      967.82     1036.48       86.23 o   0.6267E-04
  -9   2   5        9.60       23.78       24.00 <   0.0000E+00
  -8   2   5     2489.56     2371.12       89.89 o   0.3207E-04
  -7   2   5      577.06      482.34       48.55 o   0.1604E-03
  -6   2   5     3125.19     3022.89       82.77 o   0.2683E-04
  -5   2   5       53.57       19.78       62.46 <   0.0000E+00
  -4   2   5     3329.85     3197.81       83.23 o   0.2511E-04
  -3   2   5      301.12      239.47       31.96 o   0.3478E-03
  -2   2   5      308.59      347.42       29.67 o   0.2882E-03
  -1   2   5      497.89      527.36       32.23 o   0.2140E-03
   0   2   5     2369.71     2436.90       48.89 o   0.4143E-04
   1   2   5     4640.57     4808.20       63.54 o   0.1754E-04
   2   2   5     3751.76     4015.83       60.97 o   0.2236E-04
   3   2   5       75.29       33.20       46.35 <   0.0000E+00
   4   2   5      693.33      669.77       41.55 o   0.1435E-03
   5   2   5       80.93       24.74       71.37 <   0.0000E+00
   6   2   5     1299.24     1120.35       63.85 o   0.7175E-04
   7   2   5     1353.54     1258.86       68.97 o   0.6336E-04
   8   2   5     1362.41     1428.56       92.66 o   0.4851E-04
   9   2   5     1165.65     1224.83      110.17 o   0.4488E-04
  10   2   5       21.77        0.39       57.55 <   0.0000E+00
  11   2   5      144.27       75.40       99.02 <   0.0000E+00
  12   2   5      -14.51       22.83       89.97 <   0.0000E+00
 -13   3   5      435.36      538.54      123.06 o   0.5228E-04
 -12   3   5      101.58       57.85       75.62 <   0.0000E+00
 -11   3   5       85.36      138.22       67.74 <   0.0000E+00
 -10   3   5       18.50       64.51       71.47 <   0.0000E+00
  -9   3   5      115.41      113.11       36.74 o   0.4583E-03
  -8   3   5        3.59       22.52       12.17 <   0.0000E+00
  -7   3   5       98.00      162.56       36.06 <   0.0000E+00
  -6   3   5      597.72      715.71       47.21 o   0.1284E-03
  -5   3   5     1133.64     1230.45       62.74 o   0.7248E-04
  -4   3   5       84.72       69.22       83.22 <   0.0000E+00
  -3   3   5     1830.85     1655.15       63.64 o   0.5031E-04
  -2   3   5      695.51      832.85       40.86 o   0.1328E-03
  -1   3   5      419.99      292.94       28.73 o   0.3074E-03
   0   3   5     1132.61     1000.81       40.98 o   0.9702E-04
   1   3   5     4084.68     3874.84       73.02 o   0.2117E-04
   2   3   5      213.07      135.21       23.24 o   0.5548E-03
   3   3   5     1699.94     1735.05       52.94 o   0.5485E-04
   4   3   5     1026.25      837.40       48.92 o   0.1054E-03
   5   3   5      377.31      295.26       36.07 o   0.2522E-03
   6   3   5     1712.75     1732.35       69.83 o   0.4881E-04
   7   3   5     1035.64     1009.61       61.53 o   0.8257E-04
   8   3   5      501.94      424.12       54.75 o   0.1527E-03
   9   3   5      440.76      348.48       65.66 o   0.1375E-03
  10   3   5      185.24      156.23       93.90 <   0.0000E+00
  11   3   5      532.67      316.54      148.53 o   0.3996E-04
  12   3   5       15.37      307.32       97.11 <   0.0000E+00
 -13   4   5      493.41      549.20      129.80 o   0.4746E-04
 -12   4   5       61.75        6.58      126.99 <   0.0000E+00
 -11   4   5      116.66      301.15       89.76 <   0.0000E+00
 -10   4   5      103.58       61.41       49.86 <   0.0000E+00
  -9   4   5      451.79      494.80       64.04 o   0.1269E-03
  -8   4   5     1775.58     1660.18      102.15 o   0.3879E-04
  -7   4   5     1892.35     1856.59       81.11 o   0.4192E-04
  -6   4   5    15625.92    15988.95      172.13 o   0.2814E-05
  -5   4   5      379.44      369.98       41.34 o   0.2213E-03
  -4   4   5     1687.44     1676.08       68.53 o   0.5103E-04
  -3   4   5     1586.71     1471.45       59.91 o   0.6122E-04
  -2   4   5        4.44        0.49        7.54 <   0.0000E+00
  -1   4   5       71.88       39.27       52.88 <   0.0000E+00
   0   4   5     3634.13     3907.75       64.56 o   0.2321E-04
   1   4   5     3007.10     2767.42       79.92 o   0.2886E-04
   2   4   5     9171.19    10059.20      101.93 o   0.6256E-05
   3   4   5     3003.97     3149.23       67.02 o   0.2857E-04
   4   4   5     3581.20     3584.99       77.72 o   0.2357E-04
   5   4   5     1579.07     1531.32       65.26 o   0.5622E-04
   6   4   5       42.85       63.33       44.45 <   0.0000E+00
   7   4   5      152.46      116.05       38.75 o   0.4022E-03
   8   4   5      171.80      209.40       42.54 o   0.3029E-03
   9   4   5       13.23       30.47       51.07 <   0.0000E+00
  10   4   5     1468.26     1193.67      143.97 o   0.3174E-04
  11   4   5      -99.02       97.82      102.44 <   0.0000E+00
  12   4   5     1205.34     1252.34      226.22 o   0.1623E-04
 -12   5   5      310.44      354.17       98.58 o   0.8093E-04
 -11   5   5       10.24        0.25       44.16 <   0.0000E+00
 -10   5   5       95.39       52.95       58.00 <   0.0000E+00
  -9   5   5      633.83      608.23       73.46 o   0.9656E-04
  -8   5   5      387.77      352.66       58.32 o   0.1608E-03
  -7   5   5     3782.92     3646.30      119.95 o   0.1872E-04
  -6   5   5       70.43        7.60       79.37 <   0.0000E+00
  -5   5   5     6022.62     6092.38      106.97 o   0.1136E-04
  -4   5   5     2583.76     2757.95       80.11 o   0.3133E-04
  -3   5   5     1367.71     1366.79       51.13 o   0.7137E-04
  -2   5   5      204.53      163.80       25.30 o   0.4907E-03
  -1   5   5      515.81      435.51       38.42 o   0.1943E-03
   0   5   5     1160.78     1209.60       45.52 o   0.8041E-04
   1   5   5    13299.75    13518.16      137.60 o   0.3752E-05
   2   5   5      256.95      295.35       31.64 o   0.3198E-03
   3   5   5     7977.29     8031.04      107.48 o   0.8162E-05
   4   5   5     2316.96     2450.49       69.32 o   0.3600E-04
   5   5   5      141.19      126.03       29.78 o   0.5204E-03
   6   5   5     2659.44     2715.94       82.27 o   0.3081E-04
   7   5   5       35.00       23.39       64.47 <   0.0000E+00
   8   5   5      365.36      396.21       64.46 o   0.1401E-03
   9   5   5     1299.67     1388.37      129.20 o   0.3546E-04
  10   5   5       27.74       88.62      100.94 <   0.0000E+00
  11   5   5      745.23      828.87      132.46 o   0.4149E-04
 -12   6   5      141.99       66.83      142.48 <   0.0000E+00
 -11   6   5      183.82      186.90       85.46 <   0.0000E+00
 -10   6   5       46.74        8.58       79.67 <   0.0000E+00
  -9   6   5      738.61      721.00       77.31 o   0.8479E-04
  -8   6   5      416.58      581.68       60.95 o   0.1255E-03
  -7   6   5      240.51      223.58       47.64 o   0.2527E-03
  -6   6   5     1037.60      870.66       77.49 o   0.7345E-04
  -5   6   5     4116.69     4103.42      116.55 o   0.1711E-04
  -4   6   5      359.95      356.86       52.37 o   0.1814E-03
  -3   6   5      238.38      153.94       35.62 o   0.3697E-03
  -2   6   5      246.19      295.20       27.66 o   0.3431E-03
  -1   6   5     1613.21     1629.31       52.20 o   0.5983E-04
   0   6   5       57.41       92.60       41.80 <   0.0000E+00
   1   6   5      599.47      598.43       42.12 o   0.1514E-03
   2   6   5     2175.08     1950.53       59.82 o   0.4562E-04
   3   6   5      951.81      831.16       47.75 o   0.1045E-03
   4   6   5      135.90      125.03       32.04 o   0.4865E-03
   5   6   5       27.74        1.44       46.46 <   0.0000E+00
   6   6   5       71.49       41.10       90.63 <   0.0000E+00
   7   6   5      170.16      168.40       49.00 o   0.2686E-03
   8   6   5       26.18        0.93       54.19 <   0.0000E+00
   9   6   5      307.74      126.08       67.61 o   0.1679E-03
  10   6   5      448.59      534.05       96.39 o   0.7496E-04
  11   6   5      100.73       44.68       66.53 <   0.0000E+00
 -12   7   5      272.60      320.49      120.88 <   0.0000E+00
 -11   7   5     1583.22     1926.70      156.78 o   0.2454E-04
 -10   7   5       12.16       10.75       43.66 <   0.0000E+00
  -9   7   5      109.27       42.30       40.33 <   0.0000E+00
  -8   7   5      157.28      116.69       48.32 o   0.3040E-03
  -7   7   5      113.75       27.19       38.82 <   0.0000E+00
  -6   7   5      111.83      207.69       40.75 <   0.0000E+00
  -5   7   5       86.43      130.51       55.55 <   0.0000E+00
  -4   7   5     1332.82     1229.41       91.96 o   0.5119E-04
  -3   7   5     2796.11     2741.42       86.29 o   0.2950E-04
  -2   7   5      542.70      489.69       45.91 o   0.1634E-03
  -1   7   5     6445.68     6418.71       97.14 o   0.1094E-04
   0   7   5     3762.00     3758.38       75.37 o   0.2226E-04
   1   7   5     1096.93     1263.58       62.05 o   0.7198E-04
   2   7   5     2748.04     2825.54       69.25 o   0.3139E-04
   3   7   5       90.32      141.79       33.03 <   0.0000E+00
   4   7   5       97.53      133.85       43.68 <   0.0000E+00
   5   7   5      154.72      162.00       36.83 o   0.3894E-03
   6   7   5       79.60       53.34       58.65 <   0.0000E+00
   7   7   5      999.33      878.47       93.33 o   0.6197E-04
   8   7   5     1389.73     1363.28      114.37 o   0.4026E-04
   9   7   5      165.18       43.60       63.43 <   0.0000E+00
  10   7   5      137.44      249.07       84.82 <   0.0000E+00
 -11   8   5       50.36        9.22      101.18 <   0.0000E+00
 -10   8   5      557.22      378.68       82.87 o   0.9709E-04
  -9   8   5        4.27       11.31       21.85 <   0.0000E+00
  -8   8   5      212.77      348.07       54.19 o   0.1895E-03
  -7   8   5       96.25       37.28       61.61 <   0.0000E+00
  -6   8   5       27.32       22.19       58.52 <   0.0000E+00
  -5   8   5      122.50      168.43       60.79 <   0.0000E+00
  -4   8   5     1382.05     1550.74       84.02 o   0.4995E-04
  -3   8   5      -18.78        4.12       24.57 <   0.0000E+00
  -2   8   5     3574.20     3699.06       97.16 o   0.2092E-04
  -1   8   5      316.70      345.64       38.81 o   0.2435E-03
   0   8   5     1155.49     1179.85       52.57 o   0.7881E-04
   1   8   5     1222.93     1150.74       57.88 o   0.7631E-04
   2   8   5      -14.80       41.69       27.58 <   0.0000E+00
   3   8   5       98.45       72.57       38.40 <   0.0000E+00
   4   8   5      240.73      286.79       37.93 o   0.2811E-03
   5   8   5       32.87        1.99       40.13 <   0.0000E+00
   6   8   5      638.31      638.73       62.95 o   0.1104E-03
   7   8   5      249.55      173.47       57.93 o   0.2068E-03
   8   8   5     1368.39     1350.36      117.40 o   0.3966E-04
   9   8   5      127.19      182.20       92.96 <   0.0000E+00
  10   8   5      216.40      232.08      103.43 <   0.0000E+00
 -10   9   5       49.08       13.07      118.14 <   0.0000E+00
  -9   9   5      -59.54        3.20       88.25 <   0.0000E+00
  -8   9   5      372.83      358.19       62.01 o   0.1501E-03
  -7   9   5      727.52      825.90       73.94 o   0.8443E-04
  -6   9   5      112.47      164.86       57.52 <   0.0000E+00
  -5   9   5      255.24      402.31       48.80 o   0.1952E-03
  -4   9   5      205.30      205.10       43.57 o   0.2831E-03
  -3   9   5      -28.74        1.19       40.47 <   0.0000E+00
  -2   9   5      107.13      129.33       36.79 <   0.0000E+00
  -1   9   5       -2.56        1.37        9.57 <   0.0000E+00
   0   9   5       -5.12        4.15       14.15 <   0.0000E+00
   1   9   5       39.27       18.58       63.74 <   0.0000E+00
   2   9   5      -47.52       17.27       74.34 <   0.0000E+00
   3   9   5       29.02       60.18       47.11 <   0.0000E+00
   4   9   5       63.17       37.53       79.57 <   0.0000E+00
   5   9   5       83.44       41.10       87.60 <   0.0000E+00
   6   9   5      135.44       66.19       49.43 <   0.0000E+00
   7   9   5      332.92      269.88       68.40 o   0.1443E-03
   8   9   5       68.01       25.33      121.51 <   0.0000E+00
   9   9   5       49.08       66.17      115.00 <   0.0000E+00
 -10  10   5      647.91      401.70       97.36 o   0.7518E-04
  -9  10   5      -20.49       40.89       75.85 <   0.0000E+00
  -8  10   5      147.25      101.51       50.28 <   0.0000E+00
  -7  10   5      -13.23        1.14       35.46 <   0.0000E+00
  -6  10   5      645.35      715.55       70.96 o   0.9419E-04
  -5  10   5      118.94       28.30       57.19 <   0.0000E+00
  -4  10   5     1457.38     1358.17       92.84 o   0.4855E-04
  -3  10   5        8.54        2.71       27.70 <   0.0000E+00
  -2  10   5      886.93      746.23       58.15 o   0.1023E-03
  -1  10   5      124.20      167.67       51.66 <   0.0000E+00
   0  10   5      356.82      231.36       65.86 o   0.1552E-03
   1  10   5      672.10      652.54       72.27 o   0.9560E-04
   2  10   5      264.34      216.80       52.36 o   0.2237E-03
   3  10   5      124.63       89.98       45.64 <   0.0000E+00
   4  10   5       96.67       81.83       47.25 <   0.0000E+00
   5  10   5      -16.22       40.48       24.40 <   0.0000E+00
   6  10   5      778.81      802.80       90.28 o   0.6859E-04
   7  10   5      474.91      330.75       80.46 o   0.1066E-03
   8  10   5      247.56      200.57       85.03 <   0.0000E+00
   9  10   5      215.97      275.95      110.78 <   0.0000E+00
  -9  11   5     1339.36     1217.46      126.11 o   0.3765E-04
  -8  11   5      110.12      174.39       64.56 <   0.0000E+00
  -7  11   5      -18.14        6.26       62.03 <   0.0000E+00
  -6  11   5      -30.09        2.88       76.84 <   0.0000E+00
  -5  11   5      114.17      152.86       47.94 <   0.0000E+00
  -4  11   5      -13.87       20.59       43.15 <   0.0000E+00
  -3  11   5      456.70      523.56       64.07 o   0.1235E-03
  -2  11   5       37.99       28.97      105.62 <   0.0000E+00
  -1  11   5      408.61      404.46       59.21 o   0.1497E-03
   0  11   5      -17.07       10.69       34.70 <   0.0000E+00
   1  11   5      264.06      246.30       53.86 o   0.2092E-03
   2  11   5      127.48       32.18       53.76 <   0.0000E+00
   3  11   5        7.40        7.20       36.70 <   0.0000E+00
   4  11   5       33.58       68.80       65.23 <   0.0000E+00
   5  11   5      440.76      506.78       77.58 o   0.1015E-03
   6  11   5      -10.24       10.38       32.79 <   0.0000E+00
   7  11   5      351.42      327.17       90.59 o   0.9260E-04
   8  11   5      202.31      185.42       76.76 <   0.0000E+00
  -8  12   5      101.58       84.93       83.80 <   0.0000E+00
  -7  12   5       67.22      171.15      131.26 <   0.0000E+00
  -6  12   5      231.76      327.76       58.97 o   0.1733E-03
  -5  12   5      -13.37       24.59       39.93 <   0.0000E+00
  -4  12   5       49.51       32.49      105.19 <   0.0000E+00
  -3  12   5       13.23      110.73       78.08 <   0.0000E+00
  -2  12   5      166.46      149.46       66.13 <   0.0000E+00
  -1  12   5       26.04       63.79       70.14 <   0.0000E+00
   0  12   5      194.63      139.56       55.05 o   0.2362E-03
   1  12   5      636.53      580.80       80.55 o   0.8837E-04
   2  12   5      101.87       58.24       58.74 <   0.0000E+00
   3  12   5       99.31       25.84       60.08 <   0.0000E+00
   4  12   5      316.70      216.14       86.33 o   0.1066E-03
   5  12   5      657.30      677.00      121.79 o   0.4956E-04
   6  12   5      428.96      372.15      121.41 o   0.5623E-04
   7  12   5       73.84        0.92      223.32 <   0.0000E+00
  -7  13   5      428.53      595.75      230.48 <   0.0000E+00
  -6  13   5      219.39      130.61       79.48 <   0.0000E+00
  -5  13   5      676.65      599.42       89.17 o   0.7731E-04
  -4  13   5      583.89      329.61       74.47 o   0.1137E-03
  -3  13   5      130.18      143.45      115.20 <   0.0000E+00
  -2  13   5      133.17      160.62       79.91 <   0.0000E+00
  -1  13   5        2.85       15.40       18.60 <   0.0000E+00
   0  13   5       39.69       59.04       79.77 <   0.0000E+00
   1  13   5      355.12      440.96       73.34 o   0.1171E-03
   2  13   5       74.27       39.60      131.80 <   0.0000E+00
   3  13   5     2167.40     2209.81      151.56 o   0.2311E-04
   4  13   5      214.83      337.48       82.83 <   0.0000E+00
   5  13   5        0.85       13.88       16.28 <   0.0000E+00
  -5  14   5      138.01      201.43       88.24 <   0.0000E+00
  -4  14   5      118.23      114.81      154.77 <   0.0000E+00
  -3  14   5      456.98      567.87       86.03 o   0.8608E-04
  -2  14   5       93.05       77.60      121.98 <   0.0000E+00
  -1  14   5      154.22       40.61      110.64 <   0.0000E+00
   0  14   5      367.92      430.49       88.38 o   0.9098E-04
   1  14   5      558.28      509.33       81.03 o   0.9330E-04
   2  14   5      433.08      624.47       95.87 o   0.7352E-04
   3  14   5      110.12       87.42       73.21 <   0.0000E+00
   4  14   5      478.04      375.61      110.60 o   0.6483E-04
  -1  15   5      266.34      322.69      180.12 <   0.0000E+00
   0  15   5      495.97      239.06      213.41 <   0.0000E+00
 -13   0   6     1175.47      935.69      260.36 o   0.1313E-04
 -12   0   6       61.04       23.48      108.77 <   0.0000E+00
 -11   0   6       15.79       44.24       41.75 <   0.0000E+00
 -10   0   6      104.14        8.08       61.55 <   0.0000E+00
  -9   0   6       -5.98       35.16       41.40 <   0.0000E+00
  -8   0   6     9101.54     9587.71      243.97 o   0.4988E-05
  -7   0   6     6424.08     5963.29      195.23 o   0.8579E-05
  -6   0   6     2166.54     2233.54       90.43 o   0.3462E-04
  -5   0   6     2815.31     2917.14      122.07 o   0.2299E-04
  -4   0   6     7923.08     7286.32      174.41 o   0.7458E-05
  -3   0   6      251.40      198.54       46.07 o   0.2753E-03
  -2   0   6     5245.21     5463.16      119.30 o   0.1296E-04
  -1   0   6     3350.97     3487.89       89.70 o   0.2128E-04
   0   0   6       65.30       33.25       74.56 <   0.0000E+00
   1   0   6      501.94      429.97       75.12 o   0.1089E-03
   2   0   6      -11.95       12.00       21.99 <   0.0000E+00
   3   0   6      295.36      275.07       38.73 o   0.2905E-03
   4   0   6     4984.84     4922.24      122.16 o   0.1356E-04
   5   0   6    14040.28    14019.60      218.66 o   0.3186E-05
   6   0   6     1976.61     1812.15      100.78 o   0.3737E-04
   7   0   6      383.29      410.31       89.63 o   0.8993E-04
   8   0   6     1131.93     1287.13      149.39 o   0.3058E-04
   9   0   6      463.53      753.51      101.58 o   0.6384E-04
  10   0   6     1013.27     1172.61      166.46 o   0.2682E-04
  11   0   6     2200.69     2484.50      248.41 o   0.1190E-04
  12   0   6     1070.47     1183.58      198.90 o   0.2033E-04
 -13   1   6      157.07      145.27      117.05 <   0.0000E+00
 -12   1   6      662.14      697.40       96.01 o   0.6795E-04
 -11   1   6      514.96      351.95       67.84 o   0.1281E-03
 -10   1   6     1184.00     1099.87       92.06 o   0.5558E-04
  -9   1   6      369.41      391.83       55.71 o   0.1655E-03
  -8   1   6     1366.89     1429.00       85.50 o   0.5150E-04
  -7   1   6     3466.98     3484.07       92.73 o   0.2253E-04
  -6   1   6    13936.85    13895.74      134.86 o   0.3534E-05
  -5   1   6     6668.01     6433.01      122.30 o   0.1017E-04
  -4   1   6      119.94       97.74       39.04 o   0.4358E-03
  -3   1   6       80.67       60.13       72.04 <   0.0000E+00
  -2   1   6     6685.16     6128.91      111.12 o   0.1100E-04
  -1   1   6     2341.11     2787.80       57.98 o   0.3457E-04
   0   1   6     1148.58      688.45       42.90 o   0.1183E-03
   1   1   6      533.53      512.43       37.48 o   0.1783E-03
   2   1   6       23.62       62.67       29.71 <   0.0000E+00
   3   1   6       83.44       26.03       51.10 <   0.0000E+00
   4   1   6     2066.24     2170.68       63.08 o   0.4214E-04
   5   1   6      238.38      233.78       32.48 o   0.3473E-03
   6   1   6       61.89       79.80       55.71 <   0.0000E+00
   7   1   6      118.23       88.57       56.19 <   0.0000E+00
   8   1   6     2942.51     3094.09      136.12 o   0.2053E-04
   9   1   6     1487.90     1378.68      125.31 o   0.3580E-04
  10   1   6     2201.12     2187.43      160.32 o   0.2175E-04
  11   1   6      -37.99        2.50      122.46 <   0.0000E+00
  12   1   6      993.64     1215.81      195.48 o   0.2096E-04
 -13   2   6       66.30       16.19      256.96 <   0.0000E+00
 -12   2   6     1209.04     1134.94      128.12 o   0.3821E-04
 -11   2   6      507.63      319.68       78.38 o   0.1101E-03
 -10   2   6      983.18      882.52       86.56 o   0.6701E-04
  -9   2   6     2438.64     2375.64      116.13 o   0.2767E-04
  -8   2   6     2256.52     2333.85       88.43 o   0.3348E-04
  -7   2   6      402.58      398.90       43.30 o   0.2084E-03
  -6   2   6      129.24      128.88       36.95 o   0.4230E-03
  -5   2   6      412.74      364.34       44.33 o   0.2037E-03
  -4   2   6    14556.59    14521.84      197.24 o   0.3141E-05
  -3   2   6    10720.61    11528.55      149.28 o   0.4704E-05
  -2   2   6      151.52      188.27       25.77 o   0.4762E-03
  -1   2   6      437.92      359.78       32.38 o   0.2759E-03
   0   2   6      203.38       70.59       23.69 o   0.6231E-03
   1   2   6     2139.51     2245.41       62.65 o   0.4041E-04
   2   2   6      474.63      459.86       30.17 o   0.2162E-03
   3   2   6     3227.79     2959.27       65.89 o   0.2797E-04
   4   2   6      276.24      286.20       29.63 o   0.3441E-03
   5   2   6      379.02      283.01       36.63 o   0.2676E-03
   6   2   6    11940.92    12225.19      147.38 o   0.4264E-05
   7   2   6     3902.00     4216.04      148.82 o   0.1508E-04
   8   2   6      384.57      355.71       64.28 o   0.1427E-03
   9   2   6      232.62      243.82       62.08 o   0.1741E-03
  10   2   6     1853.26     2076.80      148.83 o   0.2490E-04
  11   2   6      536.09      500.95      154.51 o   0.3576E-04
  12   2   6     1220.71     1427.13      223.65 o   0.1620E-04
 -13   3   6        3.70       51.68       48.10 <   0.0000E+00
 -12   3   6      134.59      109.49       72.37 <   0.0000E+00
 -11   3   6     1837.89     1607.59      145.55 o   0.2775E-04
 -10   3   6     1827.08     1839.93      140.13 o   0.2779E-04
  -9   3   6     1391.44     1314.53      116.78 o   0.4026E-04
  -8   3   6     4597.03     4593.90      113.49 o   0.1541E-04
  -7   3   6      528.40      608.68       49.50 o   0.1389E-03
  -6   3   6     1900.72     1754.60       75.67 o   0.4690E-04
  -5   3   6     3215.88     2982.05       91.62 o   0.2572E-04
  -4   3   6     4334.23     4195.00      118.33 o   0.1635E-04
  -3   3   6      492.34      490.40       39.51 o   0.1892E-03
  -2   3   6    14004.43    12993.24      136.91 o   0.3685E-05
  -1   3   6     1263.18     1149.24       51.57 o   0.7759E-04
   0   3   6     1552.78     1177.64       46.82 o   0.7225E-04
   1   3   6     3429.94     3403.52       72.04 o   0.2443E-04
   2   3   6     1446.75     1416.36       46.59 o   0.6747E-04
   3   3   6     2041.06     1798.89       56.47 o   0.4887E-04
   4   3   6      796.79      695.57       44.07 o   0.1267E-03
   5   3   6     1337.83     1358.87       60.27 o   0.6466E-04
   6   3   6      562.76      562.97       53.85 o   0.1366E-03
   7   3   6      787.06      699.59       64.68 o   0.9959E-04
   8   3   6     2632.06     2717.65      114.45 o   0.2549E-04
   9   3   6      247.98      387.50       67.65 o   0.1401E-03
  10   3   6      128.90        2.67       86.22 <   0.0000E+00
  11   3   6      195.48      317.22      123.78 <   0.0000E+00
 -13   4   6     -186.09       11.88      112.63 <   0.0000E+00
 -12   4   6      433.65      289.44       98.29 o   0.8142E-04
 -11   4   6       46.38       14.98      150.83 <   0.0000E+00
 -10   4   6     1742.85     1573.32      138.69 o   0.2982E-04
  -9   4   6      965.90     1107.50       84.72 o   0.6243E-04
  -8   4   6      596.70      610.60       64.84 o   0.1111E-03
  -7   4   6      160.14      169.51       37.69 o   0.3770E-03
  -6   4   6       77.34       34.74       65.29 <   0.0000E+00
  -5   4   6      620.38      513.87       51.79 o   0.1402E-03
  -4   4   6     5961.27     5610.68      137.60 o   0.1125E-04
  -3   4   6     5649.19     5795.02      102.28 o   0.1239E-04
  -2   4   6     1216.27     1268.91       48.39 o   0.7791E-04
  -1   4   6      947.54      752.90       42.62 o   0.1157E-03
   0   4   6      183.53      216.55       23.93 o   0.4933E-03
   1   4   6      454.99      472.69       36.60 o   0.1921E-03
   2   4   6     2016.65     2020.63       53.77 o   0.4573E-04
   3   4   6     3601.86     3539.59       73.15 o   0.2403E-04
   4   4   6      129.24      158.41       29.48 o   0.4887E-03
   5   4   6      484.02      580.16       40.28 o   0.1689E-03
   6   4   6     2652.05     2570.44       94.53 o   0.2953E-04
   7   4   6     1647.96     1578.81       89.98 o   0.4478E-04
   8   4   6       24.47        3.13       57.27 <   0.0000E+00
   9   4   6      351.70      287.69       78.77 o   0.1172E-03
  10   4   6      454.14      459.01      139.14 o   0.4350E-04
  11   4   6      430.24      264.87      140.00 o   0.4526E-04
 -12   5   6     1094.37      839.92      136.78 o   0.3808E-04
 -11   5   6       64.88       24.66      101.42 <   0.0000E+00
 -10   5   6       34.71       42.32       86.33 <   0.0000E+00
  -9   5   6       19.63       29.82       48.60 <   0.0000E+00
  -8   5   6      200.18      145.48       46.98 o   0.2922E-03
  -7   5   6     1395.07     1446.53       88.78 o   0.4988E-04
  -6   5   6     4510.65     4631.57      124.95 o   0.1473E-04
  -5   5   6     2121.94     2275.45       80.88 o   0.3690E-04
  -4   5   6       96.75       67.47       52.83 <   0.0000E+00
  -3   5   6     1087.20     1128.93       49.06 o   0.8604E-04
  -2   5   6      149.39      112.53       30.14 o   0.5083E-03
  -1   5   6     6798.58     7070.02       92.47 o   0.9806E-05
   0   5   6     2904.09     2910.51       63.50 o   0.3026E-04
   1   5   6      449.44      348.23       37.89 o   0.2297E-03
   2   5   6      459.09      426.42       33.17 o   0.2173E-03
   3   5   6      112.85      114.25       25.44 o   0.6550E-03
   4   5   6     2498.10     2604.08       71.00 o   0.3332E-04
   5   5   6      464.72      484.02       42.47 o   0.1754E-03
   6   5   6      695.08      657.90       60.19 o   0.1120E-03
   7   5   6      424.54      379.10       64.73 o   0.1377E-03
   8   5   6     1357.72     1115.90      131.30 o   0.3663E-04
   9   5   6       99.88       29.57       97.89 <   0.0000E+00
  10   5   6      305.18      327.44       91.45 o   0.9237E-04
  11   5   6       42.68       74.34      230.48 <   0.0000E+00
 -12   6   6      511.05      466.47      117.52 o   0.5673E-04
 -11   6   6     1442.09     1130.71      145.11 o   0.3178E-04
 -10   6   6      -20.27        1.31       61.59 <   0.0000E+00
  -9   6   6       64.24       95.41       90.67 <   0.0000E+00
  -8   6   6     1295.62     1464.19       93.04 o   0.4835E-04
  -7   6   6     1643.05     1756.55       98.08 o   0.4009E-04
  -6   6   6      332.71      343.96       51.33 o   0.1931E-03
  -5   6   6      224.79      234.80       50.94 o   0.2236E-03
  -4   6   6      -36.71       35.60       67.46 <   0.0000E+00
  -3   6   6      649.96      664.87       41.39 o   0.1456E-03
  -2   6   6     5188.78     5425.34       87.49 o   0.1398E-04
  -1   6   6    10244.05    10712.91      117.33 o   0.5402E-05
   0   6   6       22.41       22.43       27.39 <   0.0000E+00
   1   6   6      295.57      339.42       34.91 o   0.2572E-03
   2   6   6       41.15       14.79       39.87 <   0.0000E+00
   3   6   6     1902.94     1601.29       59.08 o   0.5336E-04
   4   6   6     6316.10     6410.40      107.80 o   0.1078E-04
   5   6   6     7450.59     7903.30      143.85 o   0.7784E-05
   6   6   6       44.67       58.03       59.84 <   0.0000E+00
   7   6   6     2071.79     2086.97      119.95 o   0.2965E-04
   8   6   6      122.07       68.78       69.15 <   0.0000E+00
   9   6   6      -30.73       30.87       97.76 <   0.0000E+00
  10   6   6      739.68      696.79      121.03 o   0.4896E-04
  11   6   6      334.63      386.59      121.66 <   0.0000E+00
 -12   7   6     1424.30     1435.88      203.27 o   0.1861E-04
 -11   7   6       -5.98       40.43       35.95 <   0.0000E+00
 -10   7   6      587.52      478.93       83.05 o   0.9126E-04
  -9   7   6        6.62        1.44       32.04 <   0.0000E+00
  -8   7   6       88.14       47.67       50.10 <   0.0000E+00
  -7   7   6      297.07      331.36       52.17 o   0.1920E-03
  -6   7   6     1144.73      995.10       82.95 o   0.6420E-04
  -5   7   6      -14.09       11.68       28.97 <   0.0000E+00
  -4   7   6       -9.11        9.70       25.44 <   0.0000E+00
  -3   7   6     7645.86     8251.54      134.25 o   0.7602E-05
  -2   7   6     1175.68     1292.62       64.71 o   0.6818E-04
  -1   7   6      685.13      684.26       42.30 o   0.1397E-03
   0   7   6     6076.87     6329.52      110.15 o   0.1094E-04
   1   7   6    10032.35     9976.39      127.52 o   0.5804E-05
   2   7   6      124.20       93.56       28.78 o   0.6191E-03
   3   7   6     1951.60     1984.96       64.97 o   0.4498E-04
   4   7   6       77.40       68.05      109.53 <   0.0000E+00
   5   7   6     3120.49     2810.15       99.91 o   0.2605E-04
   6   7   6     3235.02     3383.72      132.19 o   0.1927E-04
   7   7   6      828.32      959.60       88.34 o   0.6540E-04
   8   7   6      221.09      288.84       63.08 o   0.1664E-03
   9   7   6      -26.04        4.52       58.65 <   0.0000E+00
  10   7   6      -58.90       14.54      113.09 <   0.0000E+00
 -11   8   6      159.35      179.89       94.95 <   0.0000E+00
 -10   8   6      866.45      974.43       97.19 o   0.5829E-04
  -9   8   6      127.41      151.36       76.20 <   0.0000E+00
  -8   8   6       72.35       74.13       94.45 <   0.0000E+00
  -7   8   6      -57.83        0.61       74.62 <   0.0000E+00
  -6   8   6      147.68       82.56       45.53 o   0.3537E-03
  -5   8   6     1144.52     1241.43       83.63 o   0.5748E-04
  -4   8   6      -10.24        2.85       30.69 <   0.0000E+00
  -3   8   6     1384.89     1283.36       88.73 o   0.5190E-04
  -2   8   6      625.72      751.96       52.86 o   0.1195E-03
  -1   8   6     9702.29    10176.78      149.16 o   0.5568E-05
   0   8   6     1149.34     1162.41       53.14 o   0.7979E-04
   1   8   6      -11.78        3.38       20.14 <   0.0000E+00
   2   8   6      195.48      209.67       36.31 o   0.3456E-03
   3   8   6     9211.65     8878.49      156.55 o   0.6317E-05
   4   8   6     1882.07     1801.62       85.37 o   0.4226E-04
   5   8   6      352.55      317.07       56.51 o   0.1748E-03
   6   8   6       76.83      189.49      112.78 <   0.0000E+00
   7   8   6       15.37       13.53       61.57 <   0.0000E+00
   8   8   6      337.62      406.56       88.47 o   0.9228E-04
   9   8   6     1117.42     1277.59      134.20 o   0.3528E-04
  10   8   6      101.16      211.09      152.73 <   0.0000E+00
 -10   9   6      -64.02       25.69      128.69 <   0.0000E+00
  -9   9   6      656.02      637.47       83.24 o   0.8321E-04
  -8   9   6      350.21      479.06       63.94 o   0.1336E-03
  -7   9   6       51.22       35.66       70.92 <   0.0000E+00
  -6   9   6       59.54       75.35       63.91 <   0.0000E+00
  -5   9   6     1442.02     1473.96       94.54 o   0.4646E-04
  -4   9   6      440.19      555.11       64.20 o   0.1223E-03
  -3   9   6      138.86      131.33       53.21 <   0.0000E+00
  -2   9   6       24.12       25.95       42.69 <   0.0000E+00
  -1   9   6       40.41       23.42       61.44 <   0.0000E+00
   0   9   6       14.80       20.31       26.20 <   0.0000E+00
   1   9   6     7671.97     7593.28      177.67 o   0.7295E-05
   2   9   6     5014.51     4692.34      125.61 o   0.1423E-04
   3   9   6      407.47      293.29       55.20 o   0.1793E-03
   4   9   6      204.45      149.47       40.36 o   0.3488E-03
   5   9   6     1453.75     1174.70      108.02 o   0.4421E-04
   6   9   6      423.12      436.46       71.95 o   0.1180E-03
   7   9   6     1102.05     1239.76      106.99 o   0.4621E-04
   8   9   6      517.31      618.26      100.61 o   0.6775E-04
   9   9   6      548.04      412.63      113.23 o   0.6082E-04
 -10  10   6      531.39      467.49       98.57 o   0.7372E-04
  -9  10   6      105.85      144.80       94.32 <   0.0000E+00
  -8  10   6     -100.52        6.57       45.98 <   0.0000E+00
  -7  10   6       70.28       80.44      155.02 <   0.0000E+00
  -6  10   6      -11.95       20.43       39.22 <   0.0000E+00
  -5  10   6      221.31      319.48       48.40 o   0.2224E-03
  -4  10   6      -40.33        3.51       50.27 <   0.0000E+00
  -3  10   6      575.92      586.55       67.28 o   0.1101E-03
  -2  10   6      174.71      172.91       36.16 o   0.3753E-03
  -1  10   6      958.93     1044.83       70.44 o   0.7512E-04
   0  10   6     2311.66     2239.54      131.31 o   0.2607E-04
   1  10   6     1386.60     1310.34       99.56 o   0.4662E-04
   2  10   6     1207.62     1289.15       94.55 o   0.5087E-04
   3  10   6     3653.16     3431.72      117.68 o   0.2000E-04
   4  10   6     1064.28      996.96       77.97 o   0.6884E-04
   5  10   6     1275.91     1185.24      109.46 o   0.4482E-04
   6  10   6      106.14        0.83       52.61 <   0.0000E+00
   7  10   6      437.35      377.27       84.36 o   0.9801E-04
   8  10   6      509.62      785.58      117.72 o   0.5158E-04
  -9  11   6      113.75      198.02       73.15 <   0.0000E+00
  -8  11   6      -37.99       18.70       68.78 <   0.0000E+00
  -7  11   6       40.55       23.71       67.09 <   0.0000E+00
  -6  11   6      144.48      126.34       56.36 <   0.0000E+00
  -5  11   6       21.13       20.78       50.43 <   0.0000E+00
  -4  11   6       23.90       62.72       44.65 <   0.0000E+00
  -3  11   6      554.01      628.64       67.53 o   0.1063E-03
  -2  11   6      478.89      273.13       54.70 o   0.1778E-03
  -1  11   6      220.24      253.73       52.40 o   0.2174E-03
   0  11   6     1784.40     1636.11      117.52 o   0.3480E-04
   1  11   6     1498.71     1481.52      109.46 o   0.4026E-04
   2  11   6      666.69      878.41       76.73 o   0.8057E-04
   3  11   6     1300.10     1132.12      107.79 o   0.4617E-04
   4  11   6       20.49       12.46       63.45 <   0.0000E+00
   5  11   6      950.10      806.59      101.76 o   0.5785E-04
   6  11   6      811.53      651.58      109.23 o   0.5663E-04
   7  11   6      292.80      160.12       86.73 o   0.1104E-03
  -8  12   6      701.27      599.77       97.15 o   0.6902E-04
  -7  12   6       82.80      239.19      136.22 <   0.0000E+00
  -6  12   6      -16.65        0.51       57.22 <   0.0000E+00
  -5  12   6      520.44      511.56       88.00 o   0.8510E-04
  -4  12   6       81.38       32.01      119.57 <   0.0000E+00
  -3  12   6        5.55       68.42       42.77 <   0.0000E+00
  -2  12   6     1378.35     1296.33      100.91 o   0.4683E-04
  -1  12   6     1943.74     1966.68      226.22 o   0.1445E-04
   0  12   6       38.41       80.61       50.01 <   0.0000E+00
   1  12   6      355.12      356.25       66.61 o   0.1382E-03
   2  12   6      122.36       71.98       48.64 <   0.0000E+00
   3  12   6       54.35       43.94      127.18 <   0.0000E+00
   4  12   6     2185.04     2151.30      151.10 o   0.2339E-04
   5  12   6     1026.51      870.05      149.41 o   0.3347E-04
   6  12   6        0.00        7.30       13.11 <   0.0000E+00
  -6  13   6      292.80      371.61       76.68 o   0.1174E-03
  -5  13   6      -31.30        9.35       75.92 <   0.0000E+00
  -4  13   6      255.67      266.21      100.35 <   0.0000E+00
  -3  13   6      253.82      203.28       64.24 o   0.1730E-03
  -2  13   6      -57.48       15.07      130.19 <   0.0000E+00
  -1  13   6      213.13      183.23       64.02 o   0.1799E-03
   0  13   6      959.49      777.04      120.51 o   0.4683E-04
   1  13   6      476.62      598.12       81.82 o   0.9002E-04
   2  13   6      673.81      845.70       98.93 o   0.6174E-04
   3  13   6      211.70      285.46       95.44 <   0.0000E+00
   4  13   6       15.37      109.97      140.61 <   0.0000E+00
   5  13   6      195.48      222.63      124.64 <   0.0000E+00
  -4  14   6      185.52      199.49       75.92 <   0.0000E+00
  -3  14   6      127.76      160.09       94.64 <   0.0000E+00
  -2  14   6      468.65      412.98       99.57 o   0.7500E-04
  -1  14   6      201.18      244.91       87.11 <   0.0000E+00
   0  14   6       17.64      126.22       73.48 <   0.0000E+00
   1  14   6      -47.38        4.48      129.02 <   0.0000E+00
   2  14   6      290.81      262.93       90.82 o   0.9647E-04
   3  14   6      208.29      321.71       88.58 <   0.0000E+00
 -13   1   7      -38.13        7.91      119.29 <   0.0000E+00
 -12   1   7      497.67      502.34       94.37 o   0.7757E-04
 -11   1   7       86.00       64.26       53.08 <   0.0000E+00
 -10   1   7      284.90      279.54       56.10 o   0.1854E-03
  -9   1   7       49.51       25.63       63.63 <   0.0000E+00
  -8   1   7      712.58      571.26       66.24 o   0.1079E-03
  -7   1   7     1724.36     1802.91       74.23 o   0.4625E-04
  -6   1   7     3671.35     3663.21       85.49 o   0.2235E-04
  -5   1   7     3830.29     4075.14       99.17 o   0.1916E-04
  -4   1   7     8260.06     8681.73      127.06 o   0.7139E-05
  -3   1   7     2597.85     2606.67       73.11 o   0.3428E-04
  -2   1   7     1746.98     2002.22       58.87 o   0.5164E-04
  -1   1   7     7140.72     7409.43       92.22 o   0.9162E-05
   0   1   7       87.28       25.17       23.58 o   0.1049E-02
   1   1   7     1561.03     1348.63       59.68 o   0.6398E-04
   2   1   7       44.39        7.54       71.37 <   0.0000E+00
   3   1   7     2193.58     2288.94       72.86 o   0.3819E-04
   4   1   7     1613.38     1584.64       56.54 o   0.6001E-04
   5   1   7        7.97        4.40       15.51 <   0.0000E+00
   6   1   7     1882.28     1903.90      116.72 o   0.3216E-04
   7   1   7      172.44      209.32       49.87 o   0.2530E-03
   8   1   7      107.56      191.12       43.76 <   0.0000E+00
   9   1   7       76.40        9.51       88.32 <   0.0000E+00
  10   1   7      172.44      197.67       70.43 <   0.0000E+00
  11   1   7      -11.95        2.01       90.61 <   0.0000E+00
 -13   2   7      680.35      565.14      130.99 o   0.4556E-04
 -12   2   7      364.79      400.66       85.90 o   0.9649E-04
 -11   2   7      874.41      752.76      105.84 o   0.5644E-04
 -10   2   7      352.34      436.39       59.19 o   0.1511E-03
  -9   2   7      663.07      761.69       69.03 o   0.9354E-04
  -8   2   7       42.51        1.13       46.76 <   0.0000E+00
  -7   2   7      429.89      441.68       45.23 o   0.1865E-03
  -6   2   7     2837.93     2998.34       95.14 o   0.2610E-04
  -5   2   7     1666.31     1719.65       76.69 o   0.4831E-04
  -4   2   7      253.32      219.27       35.01 o   0.3392E-03
  -3   2   7     9447.90     9104.18      125.93 o   0.6543E-05
  -2   2   7     3991.20     4237.83       81.06 o   0.1943E-04
  -1   2   7     7518.46     7583.18       96.63 o   0.9091E-05
   0   2   7      272.74      261.32       26.18 o   0.3551E-03
   1   2   7      477.19      391.18       54.06 o   0.1569E-03
   2   2   7      360.81      298.74       38.72 o   0.2567E-03
   3   2   7     3295.91     3160.19       67.60 o   0.2750E-04
   4   2   7       16.22       36.38       23.24 <   0.0000E+00
   5   2   7     2564.63     2721.30       91.06 o   0.2936E-04
   6   2   7      716.63      716.57       80.39 o   0.8165E-04
   7   2   7        1.71       14.51       12.75 <   0.0000E+00
   8   2   7      102.01       93.04       74.05 <   0.0000E+00
   9   2   7       69.15       43.26      180.67 <   0.0000E+00
  10   2   7      210.85      128.62       79.08 <   0.0000E+00
  11   2   7      577.92      887.00      168.17 o   0.2883E-04
 -13   3   7      170.16      104.66      105.57 <   0.0000E+00
 -12   3   7      490.28      479.24       97.26 o   0.7558E-04
 -11   3   7     -117.80        1.99       48.83 <   0.0000E+00
 -10   3   7      -76.83        1.16      110.70 <   0.0000E+00
  -9   3   7      -50.65        4.16      103.18 <   0.0000E+00
  -8   3   7     3321.52     3317.60       97.92 o   0.2319E-04
  -7   3   7       60.44      102.56       73.01 <   0.0000E+00
  -6   3   7      411.03      450.52       48.60 o   0.1759E-03
  -5   3   7      843.61      672.74       58.89 o   0.1055E-03
  -4   3   7     3560.33     3601.90       88.65 o   0.2243E-04
  -3   3   7      221.38      302.58       37.03 o   0.2993E-03
  -2   3   7     2445.90     2340.56       68.86 o   0.3824E-04
  -1   3   7     1946.94     1701.20       60.87 o   0.5183E-04
   0   3   7     4751.16     4837.15       79.30 o   0.1633E-04
   1   3   7     1607.84     1625.12       59.14 o   0.5659E-04
   2   3   7       17.07        1.65       14.52 <   0.0000E+00
   3   3   7     4983.39     4673.67       83.89 o   0.1635E-04
   4   3   7      507.70      515.00       45.64 o   0.1597E-03
   5   3   7       48.23       42.21       77.35 <   0.0000E+00
   6   3   7      167.88      168.68       45.92 o   0.3018E-03
   7   3   7      271.17      322.54       55.77 o   0.1815E-03
   8   3   7      562.12      521.58       81.21 o   0.9240E-04
   9   3   7      832.73      859.95      104.16 o   0.5631E-04
  10   3   7       23.90        2.01      105.17 <   0.0000E+00
  11   3   7      198.05      447.48      131.46 <   0.0000E+00
 -12   4   7      187.80       76.97       83.69 <   0.0000E+00
 -11   4   7      -48.09       41.97       84.61 <   0.0000E+00
 -10   4   7      721.61      630.11       93.70 o   0.7086E-04
  -9   4   7     1099.92     1070.31       90.09 o   0.5809E-04
  -8   4   7        4.05       22.07       14.85 <   0.0000E+00
  -7   4   7     1984.21     1898.59       82.51 o   0.4180E-04
  -6   4   7     2073.71     2043.55       88.48 o   0.3778E-04
  -5   4   7       59.54       70.81       64.66 <   0.0000E+00
  -4   4   7        5.12        0.15       14.16 <   0.0000E+00
  -3   4   7      106.49       91.27       26.84 o   0.7232E-03
  -2   4   7      755.47      560.66       47.09 o   0.1396E-03
  -1   4   7     6477.44     6285.50       90.47 o   0.1159E-04
   0   4   7     1335.78     1189.51       48.95 o   0.7945E-04
   1   4   7    24374.05    25026.60      188.71 o   0.1385E-05
   2   4   7     4771.01     4888.63       81.55 o   0.1614E-04
   3   4   7       78.19      132.82       62.89 <   0.0000E+00
   4   4   7     3718.47     3885.11       80.86 o   0.2092E-04
   5   4   7      981.69      867.25       66.02 o   0.8465E-04
   6   4   7     1006.87      882.28       68.22 o   0.8200E-04
   7   4   7     1004.74      993.93       86.44 o   0.6353E-04
   8   4   7      567.39      594.80       69.69 o   0.1049E-03
   9   4   7     3125.19     2745.58      244.14 o   0.1143E-04
  10   4   7      732.43      719.90      163.05 o   0.3075E-04
  11   4   7      219.39      232.52      147.68 <   0.0000E+00
 -12   5   7      -23.62        2.24       98.33 <   0.0000E+00
 -11   5   7      448.45      347.48       88.26 o   0.9302E-04
 -10   5   7      288.53      317.49       73.32 o   0.1284E-03
  -9   5   7      248.41      281.79       56.31 o   0.1902E-03
  -8   5   7     4642.53     4729.70      140.25 o   0.1367E-04
  -7   5   7       14.94       69.96       44.73 <   0.0000E+00
  -6   5   7     5317.34     5551.76      157.74 o   0.1110E-04
  -5   5   7     1675.70     1892.67       76.94 o   0.4542E-04
  -4   5   7       45.24       11.68       40.10 <   0.0000E+00
  -3   5   7       -4.91        2.24       10.04 <   0.0000E+00
  -2   5   7     1158.61     1013.46       57.78 o   0.8148E-04
  -1   5   7      598.57      623.33       38.38 o   0.1550E-03
   0   5   7     7103.33     7416.24       96.03 o   0.9446E-05
   1   5   7     1187.42     1003.13       58.47 o   0.8039E-04
   2   5   7     6334.20     6809.92       97.26 o   0.1058E-04
   3   5   7     1771.65     1887.67       59.76 o   0.4888E-04
   4   5   7       32.44       61.29       41.33 <   0.0000E+00
   5   5   7       -4.70       28.12        7.66 <   0.0000E+00
   6   5   7      -16.43       16.77       32.66 <   0.0000E+00
   7   5   7      175.85      234.24       65.69 <   0.0000E+00
   8   5   7     4203.33     3866.05      185.94 o   0.1296E-04
   9   5   7      263.35      278.45       75.92 o   0.1262E-03
  10   5   7      626.57      754.69      164.75 o   0.3037E-04
  11   5   7      366.21      452.79      157.92 <   0.0000E+00
 -12   6   7      646.78      434.94      123.62 o   0.5196E-04
 -11   6   7      -46.95        3.15      112.04 <   0.0000E+00
 -10   6   7      289.38      256.61       65.71 o   0.1574E-03
  -9   6   7      236.03      257.85       53.51 o   0.2099E-03
  -8   6   7      287.89      314.95       53.84 o   0.1935E-03
  -7   6   7      195.06      172.58       43.86 o   0.3002E-03
  -6   6   7     1509.03     1436.15       88.59 o   0.4859E-04
  -5   6   7      182.39      282.36       50.74 o   0.2212E-03
  -4   6   7      116.95       96.88       41.57 <   0.0000E+00
  -3   6   7      -13.32       22.25       19.40 <   0.0000E+00
  -2   6   7      476.33      448.48       37.84 o   0.1986E-03
  -1   6   7     1437.70     1373.94       54.65 o   0.6716E-04
   0   6   7     1441.29     1346.64       52.45 o   0.6806E-04
   1   6   7     1424.52     1255.98       62.74 o   0.6660E-04
   2   6   7     1387.17     1368.16       60.94 o   0.6401E-04
   3   6   7       -2.39        5.36        6.39 <   0.0000E+00
   4   6   7      290.58      315.30       31.70 o   0.3044E-03
   5   6   7      122.28      130.29       35.63 o   0.4472E-03
   6   6   7     1623.06     1475.74      109.16 o   0.3950E-04
   7   6   7      300.91      316.11       70.03 o   0.1373E-03
   8   6   7      166.89      257.22       58.98 <   0.0000E+00
   9   6   7      247.98      301.49       73.06 o   0.1321E-03
  10   6   7     1287.29     1118.25      157.85 o   0.2879E-04
 -11   7   7       76.83       82.05      149.77 <   0.0000E+00
 -10   7   7      619.10      689.15       87.09 o   0.7709E-04
  -9   7   7       80.03        2.58      119.14 <   0.0000E+00
  -8   7   7      154.51      139.94       56.59 <   0.0000E+00
  -7   7   7      635.11      656.97       68.56 o   0.9990E-04
  -6   7   7      734.35      758.58       69.57 o   0.9248E-04
  -5   7   7      769.70      875.68       78.51 o   0.7624E-04
  -4   7   7     5881.31     6439.77      156.41 o   0.9798E-05
  -3   7   7      731.14      713.51       56.24 o   0.1112E-03
  -2   7   7     1116.14     1055.95       64.84 o   0.7641E-04
  -1   7   7      888.13      837.39       48.71 o   0.1076E-03
   0   7   7       90.27      114.61       35.61 <   0.0000E+00
   1   7   7      134.36      116.90       27.73 o   0.5921E-03
   2   7   7       77.68       94.51       61.14 <   0.0000E+00
   3   7   7      -11.44       23.86       15.64 <   0.0000E+00
   4   7   7     2261.01     2084.01      102.39 o   0.3295E-04
   5   7   7      134.31      180.46       57.35 <   0.0000E+00
   6   7   7     1131.93     1259.95       97.87 o   0.5062E-04
   7   7   7      475.05      557.45       80.75 o   0.9309E-04
   8   7   7      153.66      263.80       62.32 <   0.0000E+00
   9   7   7       -8.96       14.66       37.98 <   0.0000E+00
  10   7   7       26.04       24.87      153.40 <   0.0000E+00
 -11   8   7     1102.62     1100.21      143.08 o   0.3366E-04
 -10   8   7      162.62      160.75       77.83 <   0.0000E+00
  -9   8   7      109.05       90.31       52.67 <   0.0000E+00
  -8   8   7       15.15       34.76       33.22 <   0.0000E+00
  -7   8   7       55.70       43.08       79.04 <   0.0000E+00
  -6   8   7      410.60      509.16       58.59 o   0.1392E-03
  -5   8   7     1684.24     1739.01      114.04 o   0.3540E-04
  -4   8   7      222.52      259.39       48.04 o   0.2382E-03
  -3   8   7      744.66      762.54       71.96 o   0.8833E-04
  -2   8   7      -18.14        0.65       26.28 <   0.0000E+00
  -1   8   7      687.40      713.07       52.43 o   0.1195E-03
   0   8   7      923.13      983.17       48.13 o   0.9795E-04
   1   8   7       84.17      162.11       76.18 <   0.0000E+00
   2   8   7      530.97      583.04       52.07 o   0.1421E-03
   3   8   7     1378.35     1342.29       93.01 o   0.4897E-04
   4   8   7      138.57      194.56       49.25 <   0.0000E+00
   5   8   7      565.96      746.44       70.05 o   0.9595E-04
   6   8   7      856.20      816.10       87.91 o   0.6926E-04
   7   8   7       32.87      122.86       73.89 <   0.0000E+00
   8   8   7       23.05      104.94       67.33 <   0.0000E+00
   9   8   7     -105.00       34.89       81.42 <   0.0000E+00
 -10   9   7       37.99      113.49      128.19 <   0.0000E+00
  -9   9   7      176.92       72.12       65.64 <   0.0000E+00
  -8   9   7      368.56      412.22       63.28 o   0.1404E-03
  -7   9   7      140.00       94.67       66.57 <   0.0000E+00
  -6   9   7      120.58      211.65       55.79 <   0.0000E+00
  -5   9   7       83.02       71.91       79.99 <   0.0000E+00
  -4   9   7      718.77      706.51       77.74 o   0.8406E-04
  -3   9   7      141.14       91.76       59.02 <   0.0000E+00
  -2   9   7       -2.56       47.27        9.83 <   0.0000E+00
  -1   9   7      334.63      313.61       53.21 o   0.1880E-03
   0   9   7       16.50        0.33       44.98 <   0.0000E+00
   1   9   7       44.96       12.64       65.71 <   0.0000E+00
   2   9   7      397.58      385.41       49.66 o   0.1813E-03
   3   9   7      577.92      476.29       58.85 o   0.1336E-03
   4   9   7      157.92      169.61       47.76 o   0.2818E-03
   5   9   7       50.36       92.31       70.03 <   0.0000E+00
   6   9   7      -12.80        6.89       38.88 <   0.0000E+00
   7   9   7      -53.35        1.95       61.85 <   0.0000E+00
   8   9   7       -7.26       56.88       45.73 <   0.0000E+00
   9   9   7       50.36       49.26      215.69 <   0.0000E+00
 -10  10   7      104.43       94.11      138.34 <   0.0000E+00
  -9  10   7      342.31      188.46       82.07 o   0.1163E-03
  -8  10   7       62.74       27.00       99.69 <   0.0000E+00
  -7  10   7       21.34        9.05       55.23 <   0.0000E+00
  -6  10   7       44.39       24.62       82.93 <   0.0000E+00
  -5  10   7      206.79      290.39       48.89 o   0.2291E-03
  -4  10   7      227.07      141.72       51.11 o   0.2568E-03
  -3  10   7     2744.46     2581.38      119.35 o   0.2524E-04
  -2  10   7       75.69       26.95       55.11 <   0.0000E+00
  -1  10   7      409.18      343.25       49.72 o   0.1893E-03
   0  10   7       62.32       35.48       95.26 <   0.0000E+00
   1  10   7      503.08      453.45       65.25 o   0.1271E-03
   2  10   7      290.81      339.13       57.11 o   0.1716E-03
   3  10   7      663.71      505.46       65.27 o   0.1144E-03
   4  10   7      136.58       63.61       68.13 <   0.0000E+00
   5  10   7      127.19      100.26       76.25 <   0.0000E+00
   6  10   7       11.10        2.68       69.99 <   0.0000E+00
   7  10   7      328.23      174.07       92.74 o   0.9733E-04
   8  10   7      112.25       16.39       99.80 <   0.0000E+00
  -9  11   7       20.27        1.87      118.38 <   0.0000E+00
  -8  11   7       21.34       33.19       84.84 <   0.0000E+00
  -7  11   7       10.67       30.73       38.05 <   0.0000E+00
  -6  11   7       21.77       54.66       70.25 <   0.0000E+00
  -5  11   7       66.16       36.64       98.66 <   0.0000E+00
  -4  11   7      484.87      518.36       60.92 o   0.1288E-03
  -3  11   7      145.12       64.90       54.06 <   0.0000E+00
  -2  11   7      789.62      577.34       75.85 o   0.9174E-04
  -1  11   7      304.75      417.93       54.59 o   0.1698E-03
   0  11   7      155.08      167.38       59.30 <   0.0000E+00
   1  11   7       68.58       67.78      101.08 <   0.0000E+00
   2  11   7      444.75      338.10       69.20 o   0.1294E-03
   3  11   7      305.03      490.47       67.28 o   0.1272E-03
   4  11   7      803.70      646.36      119.19 o   0.5040E-04
   5  11   7      140.28      102.18       73.03 <   0.0000E+00
   6  11   7      439.34      270.86       86.73 o   0.9993E-04
   7  11   7       92.19       59.33      101.72 <   0.0000E+00
  -8  12   7      178.41        1.71      204.87 <   0.0000E+00
  -7  12   7      116.52       41.64       65.92 <   0.0000E+00
  -6  12   7      326.30      327.74       66.87 o   0.1434E-03
  -5  12   7       81.67       58.73      138.99 <   0.0000E+00
  -4  12   7        9.11        1.22       27.52 <   0.0000E+00
  -3  12   7      858.48      740.61       80.33 o   0.7789E-04
  -2  12   7      236.46      414.40      116.10 <   0.0000E+00
  -1  12   7      262.92      655.13      108.41 <   0.0000E+00
   0  12   7      340.03      385.49       68.15 o   0.1323E-03
   1  12   7     1004.74      942.17       98.99 o   0.5636E-04
   2  12   7      311.29      436.66       72.67 o   0.1195E-03
   3  12   7      372.19      510.43       76.98 o   0.1044E-03
   4  12   7       94.75        0.10       83.46 <   0.0000E+00
   5  12   7      485.30      507.45      119.85 o   0.5458E-04
   6  12   7      215.54       19.99      122.44 <   0.0000E+00
  -6  13   7      657.02      453.12      107.29 o   0.6406E-04
  -5  13   7      969.74      753.03      101.96 o   0.5818E-04
  -4  13   7     -153.23       36.86       73.79 <   0.0000E+00
  -3  13   7      168.59       12.72       94.29 <   0.0000E+00
  -2  13   7       13.66      121.44       80.36 <   0.0000E+00
  -1  13   7      800.29      838.54      126.81 o   0.4377E-04
   0  13   7      614.20      661.86      113.73 o   0.5547E-04
   1  13   7      383.29      199.61       81.66 o   0.1149E-03
   2  13   7      345.44      249.51       84.86 o   0.1069E-03
   3  13   7      811.39      849.75      141.58 o   0.3715E-04
   4  13   7     -101.16        0.28      102.11 <   0.0000E+00
   5  13   7       76.83       46.02      507.06 <   0.0000E+00
  -4  14   7      170.44        2.54       80.76 <   0.0000E+00
  -3  14   7      191.50      167.35       86.46 <   0.0000E+00
  -2  14   7      422.55      367.51      102.39 o   0.7391E-04
  -1  14   7      448.45      433.47      103.01 o   0.7140E-04
   0  14   7        7.40       14.25       48.22 <   0.0000E+00
   1  14   7     1475.52     1566.17      179.20 o   0.2202E-04
   2  14   7      265.48      220.27      128.43 <   0.0000E+00
 -13   0   8      -51.22       60.53      362.63 <   0.0000E+00
 -12   0   8      749.92      783.27      121.83 o   0.4732E-04
 -11   0   8     3278.84     3368.98      181.85 o   0.1497E-04
 -10   0   8      188.65      358.09       70.43 <   0.0000E+00
  -9   0   8       57.19       29.81       96.56 <   0.0000E+00
  -8   0   8      796.02      639.55      100.51 o   0.6299E-04
  -7   0   8     3952.79     3818.19      168.26 o   0.1422E-04
  -6   0   8     3284.39     3175.91      144.10 o   0.1884E-04
  -5   0   8      474.63      545.30       66.16 o   0.1162E-03
  -4   0   8        4.70       58.21       19.11 <   0.0000E+00
  -3   0   8      134.45      178.66       40.39 o   0.3342E-03
  -2   0   8      846.81      731.32       64.34 o   0.9885E-04
  -1   0   8    37418.56    35282.32      290.72 o   0.6876E-06
   0   0   8    16737.37    16999.73      179.11 o   0.2571E-05
   1   0   8      352.55      190.90       74.27 o   0.1348E-03
   2   0   8    16771.52    16631.56      339.75 o   0.2115E-05
   3   0   8     5417.21     5710.66      208.29 o   0.9184E-05
   4   0   8     5739.89     6325.22      227.07 o   0.7697E-05
   5   0   8     9791.28    10117.79      305.60 o   0.3994E-05
   6   0   8      180.97       74.98       71.71 <   0.0000E+00
   7   0   8     2319.35     2488.37      174.14 o   0.1882E-04
   9   0   8     1802.89     1701.71      198.90 o   0.1827E-04
  10   0   8       70.00       25.57      302.39 <   0.0000E+00
  11   0   8      -81.95       90.38      399.91 <   0.0000E+00
 -13   1   8      779.38      765.04      132.53 o   0.4197E-04
 -12   1   8      275.44      241.43       78.47 o   0.1233E-03
 -11   1   8       62.74        4.55       64.58 <   0.0000E+00
 -10   1   8     2902.38     2814.32      133.73 o   0.2191E-04
  -9   1   8      947.76      826.28       78.75 o   0.7490E-04
  -8   1   8        7.90        5.15       22.16 <   0.0000E+00
  -7   1   8      573.99      530.09       49.01 o   0.1504E-03
  -6   1   8       24.76       19.56       37.35 <   0.0000E+00
  -5   1   8      288.10      270.25       39.70 o   0.2681E-03
  -4   1   8       50.79       57.47       54.67 <   0.0000E+00
  -3   1   8      465.45      452.70       39.96 o   0.1964E-03
  -2   1   8     2763.03     3050.38       71.83 o   0.2863E-04
  -1   1   8     4289.77     4119.09       78.54 o   0.1934E-04
   0   1   8    15814.79    14880.13      127.67 o   0.3107E-05
   1   1   8    11052.54    11532.21      191.35 o   0.4389E-05
   2   1   8     7748.94     8251.21      167.20 o   0.7089E-05
   3   1   8     1405.52     1383.62       94.55 o   0.4766E-04
   4   1   8      305.60      248.89       56.79 o   0.1896E-03
   5   1   8     2038.93     2100.53      117.65 o   0.3029E-04
   6   1   8     8745.57     9148.71      214.06 o   0.5564E-05
   7   1   8     1967.65     1839.49      137.64 o   0.2783E-04
   8   1   8      154.08      141.63       51.61 o   0.2647E-03
   9   1   8      392.25      442.53       79.69 o   0.1039E-03
  10   1   8      224.08      318.48       81.20 <   0.0000E+00
  11   1   8      -78.96       23.93      176.18 <   0.0000E+00
 -13   2   8      275.44      406.99      106.17 <   0.0000E+00
 -12   2   8     2415.24     2131.85      176.85 o   0.1927E-04
 -11   2   8      830.59      756.74      105.48 o   0.5695E-04
 -10   2   8      162.19      127.11       48.24 o   0.2973E-03
  -9   2   8      692.94      643.55       72.42 o   0.9591E-04
  -8   2   8       26.68       59.88       56.73 <   0.0000E+00
  -7   2   8      164.75      230.96       36.26 o   0.3529E-03
  -6   2   8      129.54      161.18       40.76 o   0.3550E-03
  -5   2   8      109.27      159.50       37.69 <   0.0000E+00
  -4   2   8     2958.44     2947.88       99.35 o   0.2536E-04
  -3   2   8     5187.80     5411.74      100.52 o   0.1347E-04
  -2   2   8     9681.80    10032.02      122.59 o   0.5842E-05
  -1   2   8     1473.60     1608.25       55.34 o   0.6215E-04
   0   2   8     3847.15     3231.01       72.07 o   0.2419E-04
   1   2   8      731.57      461.53       50.52 o   0.1462E-03
   2   2   8     1724.64     1597.82       68.13 o   0.5357E-04
   3   2   8    10000.71     9811.36      146.42 o   0.5592E-05
   4   2   8    14006.56    14402.00      244.01 o   0.3035E-05
   5   2   8      408.47      442.35       63.38 o   0.1353E-03
   6   2   8      101.58       84.03       45.58 <   0.0000E+00
   7   2   8      423.41      525.13       72.04 o   0.1098E-03
   8   2   8     2388.92     2320.45      146.79 o   0.2307E-04
   9   2   8      592.43      806.00       91.78 o   0.6902E-04
  10   2   8     1125.53     1235.94      126.16 o   0.3851E-04
  11   2   8      -22.19        2.37      133.17 <   0.0000E+00
 -13   3   8     1172.90      965.09      154.35 o   0.3093E-04
 -12   3   8      111.26      150.57       84.48 <   0.0000E+00
 -11   3   8      108.13       72.61      105.92 <   0.0000E+00
 -10   3   8       42.11      109.46      100.85 <   0.0000E+00
  -9   3   8      -11.38        3.95       45.63 <   0.0000E+00
  -8   3   8     2942.16     2802.58       95.26 o   0.2699E-04
  -7   3   8     3601.00     3728.95       99.25 o   0.2039E-04
  -6   3   8     1071.96      891.30       71.17 o   0.7638E-04
  -5   3   8       37.56       31.29       32.94 <   0.0000E+00
  -4   3   8     1479.58     1326.38       69.79 o   0.5913E-04
  -3   3   8       10.24        9.95       14.65 <   0.0000E+00
  -2   3   8     3146.95     3198.93       78.36 o   0.2553E-04
  -1   3   8     3929.10     3857.34       79.75 o   0.2095E-04
   0   3   8     1011.57      896.69       47.14 o   0.1038E-03
   1   3   8     1384.32     1280.85       66.48 o   0.6381E-04
   2   3   8     5872.85     5817.95       91.56 o   0.1237E-04
   3   3   8     6130.29     6307.28      123.07 o   0.1072E-04
   4   3   8     2600.76     2603.54       89.84 o   0.3005E-04
   5   3   8     5941.35     6310.89      175.63 o   0.9288E-05
   6   3   8      112.68      108.27       68.75 <   0.0000E+00
   7   3   8       18.78       29.54       55.88 <   0.0000E+00
   8   3   8      346.58      336.34       69.42 o   0.1336E-03
   9   3   8      629.56      667.57       96.60 o   0.6890E-04
  10   3   8      210.85      183.44      109.27 <   0.0000E+00
  11   3   8      287.68      465.58      151.09 <   0.0000E+00
 -12   4   8     1160.38     1259.80      137.09 o   0.3431E-04
 -11   4   8       36.71       86.07       64.50 <   0.0000E+00
 -10   4   8      602.96      560.61       92.61 o   0.7596E-04
  -9   4   8     2523.08     2453.26      149.68 o   0.2181E-04
  -8   4   8      112.47      163.38       49.99 <   0.0000E+00
  -7   4   8       38.07       39.50       47.90 <   0.0000E+00
  -6   4   8      448.59      515.90       50.79 o   0.1527E-03
  -5   4   8       32.65       10.88       49.03 <   0.0000E+00
  -4   4   8       48.02       51.65       40.56 <   0.0000E+00
  -3   4   8     3700.54     3412.36      102.66 o   0.2135E-04
  -2   4   8     3712.70     3528.13       84.61 o   0.2249E-04
  -1   4   8      359.81      341.74       34.62 o   0.2527E-03
   0   4   8       -2.22       34.16        6.22 <   0.0000E+00
   1   4   8      169.02      173.03       30.80 o   0.4217E-03
   2   4   8      145.29       67.17       25.02 o   0.7113E-03
   3   4   8     3292.29     3426.71       90.07 o   0.2374E-04
   4   4   8     3591.91     3350.90       98.20 o   0.2212E-04
   5   4   8      992.22      967.71       81.24 o   0.6815E-04
   6   4   8       35.85       27.72       53.66 <   0.0000E+00
   7   4   8      -81.38       19.42       85.89 <   0.0000E+00
   8   4   8      -29.88       34.16       83.73 <   0.0000E+00
   9   4   8     1758.50     1889.29      213.41 o   0.1611E-04
  10   4   8     1095.22      918.82      193.78 o   0.2193E-04
  11   4   8      116.95      108.70      146.83 <   0.0000E+00
 -12   5   8     1629.60     1505.92      162.03 o   0.2519E-04
 -11   5   8      709.66      520.11      107.63 o   0.6184E-04
 -10   5   8      598.40      593.00       99.10 o   0.6906E-04
  -9   5   8     1178.88     1097.77       96.64 o   0.5296E-04
  -8   5   8      437.28      392.04       58.20 o   0.1521E-03
  -7   5   8      739.47      651.55       70.35 o   0.9716E-04
  -6   5   8     1311.48     1333.96       98.79 o   0.4708E-04
  -5   5   8     1121.90     1095.29       68.88 o   0.7124E-04
  -4   5   8      -24.54        0.62       29.25 <   0.0000E+00
  -3   5   8     1339.79     1147.82       66.98 o   0.6746E-04
  -2   5   8       95.39       97.65       36.29 <   0.0000E+00
  -1   5   8     3966.53     4067.67       78.79 o   0.1999E-04
   0   5   8     4905.03     4981.57       84.07 o   0.1546E-04
   1   5   8     1214.09     1089.27       60.71 o   0.7567E-04
   2   5   8      696.06      595.09       44.19 o   0.1462E-03
   3   5   8     2290.96     2352.19       79.59 o   0.3555E-04
   4   5   8      -33.72        2.50       31.19 <   0.0000E+00
   5   5   8     1019.25     1058.03       83.84 o   0.6446E-04
   6   5   8      676.94      544.59       72.23 o   0.1018E-03
   7   5   8     1770.45     1662.29      148.80 o   0.2683E-04
   8   5   8      617.61      593.66       93.57 o   0.7413E-04
   9   5   8       53.78        0.95      230.18 <   0.0000E+00
  10   5   8       75.12        3.39      384.62 <   0.0000E+00
 -12   6   8      118.66       47.28      117.12 <   0.0000E+00
 -11   6   8      657.02      622.95      122.56 o   0.4993E-04
 -10   6   8     1325.14     1331.30      135.11 o   0.3372E-04
  -9   6   8      303.68      307.63       57.52 o   0.1748E-03
  -8   6   8      284.48      305.71       54.68 o   0.1906E-03
  -7   6   8      835.08      799.14       74.34 o   0.8268E-04
  -6   6   8      322.39      396.66       59.34 o   0.1537E-03
  -5   6   8     3315.55     3472.97      127.08 o   0.1932E-04
  -4   6   8     4211.30     4018.78      133.65 o   0.1612E-04
  -3   6   8      342.10      291.19       40.51 o   0.2522E-03
  -2   6   8     1239.32     1277.86       56.33 o   0.7174E-04
  -1   6   8     1196.47     1123.37       55.88 o   0.7797E-04
   0   6   8      687.52      642.35       39.84 o   0.1447E-03
   1   6   8     3822.10     3868.33       81.29 o   0.2064E-04
   2   6   8     5581.97     5502.55       98.81 o   0.1327E-04
   3   6   8      221.73      308.32       37.13 o   0.2869E-03
   4   6   8       23.69        2.21       27.93 <   0.0000E+00
   5   6   8     1395.49     1222.61       83.02 o   0.5619E-04
   6   6   8      567.25      568.75       93.66 o   0.7508E-04
   7   6   8      -97.74        3.14       47.25 <   0.0000E+00
   8   6   8      481.88      415.36       86.45 o   0.9241E-04
   9   6   8       87.93       78.12       60.12 <   0.0000E+00
  10   6   8      132.31       22.63      134.02 <   0.0000E+00
 -11   7   8     1057.95     1167.63      141.66 o   0.3382E-04
 -10   7   8      -49.72       36.25       91.19 <   0.0000E+00
  -9   7   8      309.02      328.96       61.84 o   0.1584E-03
  -8   7   8      285.97      263.73       56.37 o   0.1897E-03
  -7   7   8     1295.40     1278.94       92.03 o   0.5141E-04
  -6   7   8     5188.72     5132.91      166.76 o   0.1136E-04
  -5   7   8     2250.77     2204.79      117.28 o   0.2909E-04
  -4   7   8       29.88        2.86       52.05 <   0.0000E+00
  -3   7   8     5266.12     5302.56      144.75 o   0.1199E-04
  -2   7   8     1768.53     1766.52       73.29 o   0.4687E-04
  -1   7   8       17.93        4.24       31.53 <   0.0000E+00
   0   7   8     3615.35     3591.54       79.68 o   0.2260E-04
   1   7   8      330.87      404.63       36.06 o   0.2383E-03
   2   7   8      452.09      474.21       40.32 o   0.1903E-03
   3   7   8       33.97       65.45       44.24 <   0.0000E+00
   4   7   8      -32.72        3.09       46.63 <   0.0000E+00
   5   7   8      223.94      231.81       51.82 o   0.2219E-03
   6   7   8       92.19       78.55       69.06 <   0.0000E+00
   7   7   8     1318.88     1350.60      131.95 o   0.3472E-04
   8   7   8      147.68      141.49       60.08 <   0.0000E+00
   9   7   8      446.03      335.87       98.48 o   0.7932E-04
 -11   8   8      192.64       39.33       99.15 <   0.0000E+00
 -10   8   8      535.45      639.50       89.86 o   0.7763E-04
  -9   8   8     1719.24     1890.04      123.15 o   0.3174E-04
  -8   8   8     1733.32     1898.42      115.11 o   0.3343E-04
  -7   8   8      -21.13        0.60       36.21 <   0.0000E+00
  -6   8   8      180.33      145.02       45.43 o   0.3027E-03
  -5   8   8     1980.45     2002.74      118.39 o   0.3137E-04
  -4   8   8     2617.55     2694.24      116.51 o   0.2547E-04
  -3   8   8     2578.00     2346.25      108.75 o   0.2857E-04
  -2   8   8     2182.76     2211.49       81.62 o   0.3713E-04
  -1   8   8     2621.75     2502.21       83.22 o   0.3189E-04
   0   8   8     1044.00     1018.51       59.49 o   0.8276E-04
   1   8   8       19.46        2.26       24.60 <   0.0000E+00
   2   8   8       40.80       48.49       46.50 <   0.0000E+00
   3   8   8       25.82       56.71       39.48 <   0.0000E+00
   4   8   8      427.11      369.85       58.21 o   0.1551E-03
   5   8   8       43.54       50.39       51.68 <   0.0000E+00
   6   8   8      140.42      245.18       57.71 <   0.0000E+00
   7   8   8      283.41      299.06       77.10 o   0.1213E-03
   8   8   8      135.73       15.42       79.76 <   0.0000E+00
   9   8   8       40.55      105.06      161.59 <   0.0000E+00
 -10   9   8     1696.61     1568.57      138.23 o   0.3014E-04
  -9   9   8       92.19       32.68       94.88 <   0.0000E+00
  -8   9   8     1773.02     1529.16      121.47 o   0.3462E-04
  -7   9   8     3591.06     3541.90      134.37 o   0.1816E-04
  -6   9   8     1341.93     1341.56       95.08 o   0.4887E-04
  -5   9   8       53.78       92.39      108.40 <   0.0000E+00
  -4   9   8     1370.38     1577.94      101.32 o   0.4263E-04
  -3   9   8     1505.54     1472.06      101.69 o   0.4288E-04
  -2   9   8     4727.90     4677.42      118.29 o   0.1493E-04
  -1   9   8     2201.76     2163.32       81.29 o   0.3724E-04
   0   9   8       -6.83       59.39       26.96 <   0.0000E+00
   1   9   8     1602.00     1578.08      102.24 o   0.4119E-04
   2   9   8      322.04      318.47       46.33 o   0.2154E-03
   3   9   8       84.80        0.59       87.64 <   0.0000E+00
   4   9   8      588.44      592.04       72.56 o   0.1011E-03
   5   9   8       -8.54        2.67       32.28 <   0.0000E+00
   6   9   8      269.75      214.52       77.92 o   0.1267E-03
   7   9   8      179.69      109.10       63.72 <   0.0000E+00
   8   9   8      633.83      753.36      118.02 o   0.5075E-04
  -9  10   8     2139.44     1804.28      146.74 o   0.2569E-04
  -8  10   8     1460.37     1364.13      118.17 o   0.3852E-04
  -7  10   8       26.89       23.47       66.54 <   0.0000E+00
  -6  10   8      374.75      313.27       60.92 o   0.1603E-03
  -5  10   8     1185.92     1125.00       89.92 o   0.5624E-04
  -4  10   8     2862.55     2810.17      126.95 o   0.2284E-04
  -3  10   8     1803.46     1898.09      116.71 o   0.3313E-04
  -2  10   8      442.76      357.92       48.32 o   0.1853E-03
  -1  10   8     1031.77     1011.78       74.91 o   0.7065E-04
   0  10   8      853.22      870.37       98.40 o   0.5975E-04
   1  10   8      172.15      232.11       47.92 o   0.2573E-03
   2  10   8       42.11       73.19       92.87 <   0.0000E+00
   3  10   8      133.17        8.49       58.55 <   0.0000E+00
   4  10   8      -25.61        0.18       54.08 <   0.0000E+00
   5  10   8       83.09        0.33      116.34 <   0.0000E+00
   6  10   8       -4.70        0.89       49.14 <   0.0000E+00
   7  10   8     1135.34     1137.29      149.51 o   0.3137E-04
   8  10   8      743.95      720.40      144.95 o   0.3719E-04
  -8  11   8      602.46      443.90       92.46 o   0.8008E-04
  -7  11   8     1568.14     1548.70      117.05 o   0.3677E-04
  -6  11   8     2146.06     2068.72      129.01 o   0.2783E-04
  -5  11   8      748.86      774.31       79.28 o   0.8006E-04
  -4  11   8      136.01       79.89       51.69 <   0.0000E+00
  -3  11   8      740.96      765.51       95.07 o   0.6609E-04
  -2  11   8      862.18      789.12       84.07 o   0.7315E-04
  -1  11   8      716.21      827.20       95.60 o   0.6459E-04
   0  11   8      121.22      103.53       55.40 <   0.0000E+00
   1  11   8       21.34        7.82       58.71 <   0.0000E+00
   2  11   8      381.29      340.13       67.47 o   0.1376E-03
   3  11   8       66.58      200.23      198.40 <   0.0000E+00
   4  11   8      238.17      183.03       90.75 <   0.0000E+00
   5  11   8      549.75      311.47      106.92 o   0.6889E-04
   6  11   8        6.40        3.09       37.40 <   0.0000E+00
   7  11   8     1209.18     1162.35      156.34 o   0.2910E-04
  -7  12   8      578.13      790.59       91.83 o   0.7002E-04
  -6  12   8      106.92        1.44       71.88 <   0.0000E+00
  -5  12   8     2601.62     2769.64      157.08 o   0.1965E-04
  -4  12   8     2066.38     2029.34      132.92 o   0.2755E-04
  -3  12   8      308.16      203.17      132.31 <   0.0000E+00
  -2  12   8      -31.58        2.50      114.97 <   0.0000E+00
  -1  12   8       84.51       27.91      395.51 <   0.0000E+00
   0  12   8      139.43       51.58       65.97 <   0.0000E+00
   1  12   8      855.92      816.52       97.15 o   0.6146E-04
   2  12   8      772.12      734.28      118.01 o   0.5022E-04
   3  12   8      133.17        0.36       80.22 <   0.0000E+00
   4  12   8      306.88      239.12      110.46 <   0.0000E+00
   5  12   8      394.81      231.36      114.12 o   0.6574E-04
  -6  13   8      819.50      718.50      115.49 o   0.5155E-04
  -5  13   8      853.64     1080.72      109.52 o   0.4932E-04
  -4  13   8       33.29       57.50       84.58 <   0.0000E+00
  -3  13   8      277.15      313.29       70.12 o   0.1378E-03
  -2  13   8      -14.09       37.11       60.31 <   0.0000E+00
  -1  13   8      142.13      116.16       95.59 <   0.0000E+00
   0  13   8     1095.65     1123.88      142.52 o   0.3366E-04
   1  13   8      404.06      298.76       91.95 o   0.9066E-04
   2  13   8      165.18      224.38       91.61 <   0.0000E+00
   3  13   8      -27.74        0.18      131.57 <   0.0000E+00
   4  13   8       36.71       25.18      150.74 <   0.0000E+00
  -3  14   8      548.04      631.04       94.01 o   0.7343E-04
  -2  14   8      519.30      369.92      104.94 o   0.6997E-04
  -1  14   8      113.25       39.65       90.43 <   0.0000E+00
   0  14   8      128.05      100.35      119.17 <   0.0000E+00
   1  14   8       -2.56        0.38       22.02 <   0.0000E+00
 -13   1   9      287.96      265.11      105.47 <   0.0000E+00
 -12   1   9      -22.19       19.91      134.54 <   0.0000E+00
 -11   1   9      205.73      102.89       62.99 o   0.1986E-03
 -10   1   9       54.42        0.64      104.07 <   0.0000E+00
  -9   1   9      732.64      693.49       70.44 o   0.9530E-04
  -8   1   9      661.36      684.33       63.10 o   0.1063E-03
  -7   1   9      119.08      143.61       39.10 o   0.4025E-03
  -6   1   9      586.03      703.70       55.52 o   0.1218E-03
  -5   1   9      571.09      585.83       61.87 o   0.1188E-03
  -4   1   9      444.96      412.14       44.21 o   0.1891E-03
  -3   1   9     5488.92     5596.32      103.87 o   0.1317E-04
  -2   1   9      -11.31        5.11       14.91 <   0.0000E+00
  -1   1   9     4169.62     4372.62       80.37 o   0.1841E-04
   0   1   9     1170.06      735.05       57.48 o   0.9607E-04
   1   1   9      764.01      587.24       72.15 o   0.9719E-04
   2   1   9      120.36       78.62       62.57 <   0.0000E+00
   3   1   9     1546.37     1268.37      105.43 o   0.4403E-04
   4   1   9       68.29       55.63      133.91 <   0.0000E+00
   5   1   9      807.12      698.46       85.12 o   0.7468E-04
   6   1   9       35.00       72.03       72.81 <   0.0000E+00
   7   1   9      104.57       69.04       44.70 <   0.0000E+00
   8   1   9      195.06      302.64       62.60 o   0.1683E-03
   9   1   9      569.38      659.56       89.64 o   0.7689E-04
  10   1   9      -45.67       27.86      144.32 <   0.0000E+00
  11   1   9      774.68     1056.41      130.08 o   0.4003E-04
 -13   2   9      -64.31        3.36      126.02 <   0.0000E+00
 -12   2   9      831.16      694.56      118.54 o   0.4985E-04
 -11   2   9       77.97        7.20      144.98 <   0.0000E+00
 -10   2   9       58.26       10.18       78.84 <   0.0000E+00
  -9   2   9      474.84      466.31       63.50 o   0.1285E-03
  -8   2   9     1747.62     1781.73       99.60 o   0.3920E-04
  -7   2   9     2540.65     2394.17       99.90 o   0.3031E-04
  -6   2   9     8497.16     8503.73      155.34 o   0.6838E-05
  -5   2   9      476.90      451.49       58.31 o   0.1449E-03
  -4   2   9     3514.66     3384.28       94.55 o   0.2284E-04
  -3   2   9     2055.36     2079.44       72.26 o   0.4083E-04
  -2   2   9      652.18      680.95       44.88 o   0.1370E-03
  -1   2   9      303.68      239.61       32.31 o   0.3184E-03
   0   2   9      897.39      820.09       43.87 o   0.1133E-03
   1   2   9     2263.01     2258.17       76.30 o   0.3759E-04
   2   2   9     2515.97     2472.72       79.65 o   0.3349E-04
   3   2   9       17.50       51.01       57.26 <   0.0000E+00
   4   2   9     1078.15     1041.44       96.10 o   0.5509E-04
   5   2   9      261.21      230.55       55.33 o   0.2037E-03
   6   2   9      289.81      338.03       62.15 o   0.1570E-03
   7   2   9       -2.13        3.97        3.95 <   0.0000E+00
   8   2   9      425.97      434.43       77.06 o   0.1077E-03
   9   2   9       66.16      221.38      125.48 <   0.0000E+00
  10   2   9      368.77      520.82       87.76 o   0.8757E-04
  11   2   9      -28.17       50.35      170.15 <   0.0000E+00
 -12   3   9      829.74      700.75      121.33 o   0.4828E-04
 -11   3   9      346.29      256.09       87.64 o   0.1012E-03
 -10   3   9      -59.47       20.13       78.51 <   0.0000E+00
  -9   3   9      161.34      179.44       53.57 o   0.2411E-03
  -8   3   9     1710.87     1863.42       82.66 o   0.4338E-04
  -7   3   9       74.05       34.02       53.21 <   0.0000E+00
  -6   3   9      525.42      524.25       54.58 o   0.1390E-03
  -5   3   9     2704.98     2694.37       90.90 o   0.2910E-04
  -4   3   9      462.39      466.06       52.16 o   0.1561E-03
  -3   3   9      102.22      121.68       34.37 o   0.5054E-03
  -2   3   9      565.11      535.72       42.83 o   0.1573E-03
  -1   3   9     4221.90     4216.19       85.78 o   0.1840E-04
   0   3   9     2099.75     2146.33       60.41 o   0.4346E-04
   1   3   9      250.69      281.12       37.08 o   0.2831E-03
   2   3   9      515.88      521.98       47.04 o   0.1582E-03
   3   3   9     1728.63     1933.88      107.65 o   0.3505E-04
   4   3   9      607.37      458.74       75.18 o   0.1056E-03
   5   3   9      282.98      203.25       59.17 o   0.1865E-03
   6   3   9      -38.41        1.45       66.77 <   0.0000E+00
   7   3   9      939.01      909.71       97.91 o   0.5855E-04
   8   3   9     1141.32     1196.69      114.16 o   0.4361E-04
   9   3   9      -64.02       45.47      190.39 <   0.0000E+00
  10   3   9       83.66       34.55      401.55 <   0.0000E+00
 -12   4   9       19.63       33.26       80.59 <   0.0000E+00
 -11   4   9      205.44      196.26       82.30 <   0.0000E+00
 -10   4   9     3269.45     3554.18      173.77 o   0.1521E-04
  -9   4   9       42.40       10.18       60.80 <   0.0000E+00
  -8   4   9     3265.40     3473.26      119.90 o   0.2049E-04
  -7   4   9       18.35      104.23       40.39 <   0.0000E+00
  -6   4   9      508.77      587.66       52.95 o   0.1358E-03
  -5   4   9      130.18      142.51       36.15 o   0.4364E-03
  -4   4   9      209.57      194.49       35.11 o   0.3728E-03
  -3   4   9      591.57      532.41       46.94 o   0.1555E-03
  -2   4   9     7202.18     7597.81      116.05 o   0.8753E-05
  -1   4   9      749.50      725.73       47.92 o   0.1197E-03
   0   4   9      310.30      381.32       31.37 o   0.2680E-03
   1   4   9     1713.83     1805.59       77.90 o   0.4524E-04
   2   4   9     3449.36     3285.11       90.34 o   0.2350E-04
   3   4   9     2169.53     2103.60       79.11 o   0.3931E-04
   4   4   9     1318.59     1317.53       91.61 o   0.5036E-04
   5   4   9      728.58      676.38       87.22 o   0.7596E-04
   6   4   9     3978.83     4262.83      161.53 o   0.1394E-04
   7   4   9       38.84       72.57       98.75 <   0.0000E+00
   8   4   9      458.41      553.18       79.70 o   0.9595E-04
   9   4   9      986.81      955.15      180.97 o   0.2453E-04
  10   4   9      257.80        9.51      134.88 <   0.0000E+00
 -12   5   9      788.77      914.48      134.77 o   0.3962E-04
 -11   5   9     2239.67     2088.12      176.13 o   0.1971E-04
 -10   5   9      107.56       95.32       65.59 <   0.0000E+00
  -9   5   9     1295.62     1518.35       99.85 o   0.4461E-04
  -8   5   9     1463.14     1402.95       99.48 o   0.4532E-04
  -7   5   9      429.67      517.40       68.63 o   0.1175E-03
  -6   5   9      786.77      944.25       80.21 o   0.7258E-04
  -5   5   9      217.11      248.19       51.36 o   0.2219E-03
  -4   5   9     3740.87     3599.14      100.51 o   0.2096E-04
  -3   5   9     3042.38     2916.95      101.95 o   0.2517E-04
  -2   5   9      203.59      213.33       35.20 o   0.3509E-03
  -1   5   9     8995.04     8898.73      129.92 o   0.6760E-05
   0   5   9     3596.39     3489.90       76.45 o   0.2313E-04
   1   5   9      365.36      318.72       38.83 o   0.2430E-03
   2   5   9      732.21      700.68       55.06 o   0.1135E-03
   3   5   9       57.41       67.11       62.31 <   0.0000E+00
   4   5   9     1679.40     1559.90      104.94 o   0.3967E-04
   5   5   9     1246.32     1299.57       95.33 o   0.5048E-04
   6   5   9       -5.98        9.38       17.37 <   0.0000E+00
   7   5   9     2071.36     2096.05      165.64 o   0.2146E-04
   8   5   9     1423.88     1259.13      193.78 o   0.2045E-04
   9   5   9       15.37      116.23       72.53 <   0.0000E+00
  10   5   9       99.02        1.79      120.36 <   0.0000E+00
 -12   6   9      -20.20        5.44      102.02 <   0.0000E+00
 -11   6   9      556.29      473.50      113.66 o   0.5949E-04
 -10   6   9      325.24      395.10       95.21 o   0.8392E-04
  -9   6   9      706.39      634.54       81.83 o   0.8327E-04
  -8   6   9       78.96      119.93       98.46 <   0.0000E+00
  -7   6   9     2867.81     2776.18      112.25 o   0.2509E-04
  -6   6   9     2510.56     2569.80      122.26 o   0.2548E-04
  -5   6   9      452.15      505.22       62.98 o   0.1278E-03
  -4   6   9      -48.37        5.85       49.51 <   0.0000E+00
  -3   6   9     3707.58     3827.13       98.01 o   0.1996E-04
  -2   6   9     2917.54     3039.86       87.36 o   0.2676E-04
  -1   6   9     1539.63     1608.28       58.47 o   0.5817E-04
   0   6   9     1086.69     1062.77       51.39 o   0.8686E-04
   1   6   9     3383.16     3641.41       79.72 o   0.2290E-04
   2   6   9     1823.38     1806.96       76.28 o   0.4591E-04
   3   6   9     1291.77     1337.50       74.50 o   0.5844E-04
   4   6   9       48.09        0.19       45.95 <   0.0000E+00
   5   6   9       31.87       72.64       56.07 <   0.0000E+00
   6   6   9      590.72      651.00       91.46 o   0.7503E-04
   7   6   9       86.22       16.44       66.04 <   0.0000E+00
   8   6   9       -0.85       55.92        4.66 <   0.0000E+00
   9   6   9       -6.83       47.06       29.50 <   0.0000E+00
  10   6   9       77.68      226.85      466.09 <   0.0000E+00
 -11   7   9      139.43       16.69      130.27 <   0.0000E+00
 -10   7   9      379.02      314.49       92.63 o   0.8933E-04
  -9   7   9      364.51      375.40       69.04 o   0.1307E-03
  -8   7   9       53.99      131.32       80.85 <   0.0000E+00
  -7   7   9      598.83      609.96       66.63 o   0.1094E-03
  -6   7   9      -11.10       36.90       38.51 <   0.0000E+00
  -5   7   9     2000.08     1917.39      116.32 o   0.3240E-04
  -4   7   9      832.30      868.75       79.02 o   0.7450E-04
  -3   7   9      151.66      144.81       53.83 <   0.0000E+00
  -2   7   9       -0.43        0.36        3.73 <   0.0000E+00
  -1   7   9      196.17      141.55       29.73 o   0.4848E-03
   0   7   9     1241.71     1423.01       56.72 o   0.6775E-04
   1   7   9     2777.24     2767.73       76.26 o   0.3046E-04
   2   7   9      283.84      304.16       40.08 o   0.2589E-03
   3   7   9     1875.88     1856.73       88.57 o   0.4046E-04
   4   7   9     1436.68     1401.69      122.24 o   0.3703E-04
   5   7   9       75.97        8.57       93.40 <   0.0000E+00
   6   7   9      188.23      212.18       58.98 o   0.1975E-03
   7   7   9       48.66       24.72       86.14 <   0.0000E+00
   8   7   9      930.90      928.68      120.56 o   0.4525E-04
   9   7   9      326.95      400.62      110.14 o   0.6635E-04
 -11   8   9      112.11        1.66      143.89 <   0.0000E+00
 -10   8   9      -46.10        5.00      107.88 <   0.0000E+00
  -9   8   9       10.88       97.17       57.04 <   0.0000E+00
  -8   8   9      127.19      182.75       77.82 <   0.0000E+00
  -7   8   9      -22.19       50.21       53.13 <   0.0000E+00
  -6   8   9     1774.72     1725.09      121.37 o   0.3314E-04
  -5   8   9       22.76        4.30       53.43 <   0.0000E+00
  -4   8   9      891.49      815.89       82.40 o   0.7324E-04
  -3   8   9      -50.93        9.34       24.62 <   0.0000E+00
  -2   8   9       45.24        0.54       51.31 <   0.0000E+00
  -1   8   9       79.67       62.56      101.50 <   0.0000E+00
   0   8   9      107.22      120.58       25.04 o   0.6730E-03
   1   8   9      566.99      621.36       45.99 o   0.1475E-03
   2   8   9     2391.69     2277.06       85.87 o   0.3401E-04
   3   8   9       66.58        0.15       89.25 <   0.0000E+00
   4   8   9      226.50      249.11       56.71 o   0.1986E-03
   5   8   9      115.67       34.44       50.03 <   0.0000E+00
   6   8   9      181.40      232.19       63.34 <   0.0000E+00
   7   8   9      -75.97        6.58      169.53 <   0.0000E+00
   8   8   9      203.59      245.40       79.09 <   0.0000E+00
   9   8   9        5.98       77.91       93.72 <   0.0000E+00
 -10   9   9      200.82      120.48      130.23 <   0.0000E+00
  -9   9   9      384.57      315.86       85.13 o   0.1014E-03
  -8   9   9       27.96       46.93       63.20 <   0.0000E+00
  -7   9   9       35.64        0.11       55.41 <   0.0000E+00
  -6   9   9      -74.05        2.41       69.80 <   0.0000E+00
  -5   9   9      453.57      239.04       68.85 o   0.1388E-03
  -4   9   9       25.04       42.46       67.17 <   0.0000E+00
  -3   9   9       16.50       45.56       43.48 <   0.0000E+00
  -2   9   9       14.51        0.05       20.12 <   0.0000E+00
  -1   9   9      346.37      295.13       41.52 o   0.2404E-03
   0   9   9      -16.22       37.28       39.37 <   0.0000E+00
   1   9   9       46.95       84.04       87.81 <   0.0000E+00
   2   9   9       55.77       34.44      105.43 <   0.0000E+00
   3   9   9      148.53      230.54       60.55 <   0.0000E+00
   4   9   9       35.00        4.31       84.81 <   0.0000E+00
   5   9   9      134.02      133.57       60.61 <   0.0000E+00
   6   9   9       84.51       71.85      170.36 <   0.0000E+00
   7   9   9      129.75       64.57       90.03 <   0.0000E+00
   8   9   9       11.95        4.80      102.04 <   0.0000E+00
  -9  10   9      307.74      353.28       89.90 o   0.9336E-04
  -8  10   9      145.97      137.66       67.61 <   0.0000E+00
  -7  10   9      131.89      193.90       53.37 <   0.0000E+00
  -6  10   9     1509.24     1512.85      107.16 o   0.4064E-04
  -5  10   9       93.62        2.40       56.70 <   0.0000E+00
  -4  10   9     1622.21     1581.79      115.94 o   0.3649E-04
  -3  10   9       72.56       51.93       99.56 <   0.0000E+00
  -2  10   9      163.33      190.78       42.09 o   0.3190E-03
  -1  10   9       68.29       53.15      187.80 <   0.0000E+00
   0  10   9      -48.66       17.45       75.55 <   0.0000E+00
   1  10   9       38.70        2.14       55.36 <   0.0000E+00
   2  10   9      257.80      210.01       73.99 o   0.1379E-03
   3  10   9      144.69      136.54       89.16 <   0.0000E+00
   4  10   9     1098.64     1196.77      101.93 o   0.4961E-04
   5  10   9       67.01       91.23      170.11 <   0.0000E+00
   6  10   9       45.24       88.45      171.58 <   0.0000E+00
   7  10   9       53.78       16.54      212.48 <   0.0000E+00
  -8  11   9      585.60      620.77       94.72 o   0.7250E-04
  -7  11   9     1137.48     1113.86      103.22 o   0.4979E-04
  -6  11   9       75.76       77.08       91.70 <   0.0000E+00
  -5  11   9      793.46      975.44       79.76 o   0.7188E-04
  -4  11   9       -1.99        1.01       22.20 <   0.0000E+00
  -3  11   9       18.35        0.94       32.35 <   0.0000E+00
  -2  11   9       73.41      103.46      293.65 <   0.0000E+00
  -1  11   9       19.21        2.80       51.06 <   0.0000E+00
   0  11   9      161.91      201.37       59.68 <   0.0000E+00
   1  11   9     1094.80      959.58      124.65 o   0.4198E-04
   2  11   9      107.99      179.36       92.71 <   0.0000E+00
   3  11   9      812.67      864.93      117.06 o   0.4836E-04
   4  11   9       84.08       53.89      212.29 <   0.0000E+00
   5  11   9      200.61      142.94      108.41 <   0.0000E+00
   6  11   9      -14.51       11.21       89.18 <   0.0000E+00
  -7  12   9       95.61        3.05       72.66 <   0.0000E+00
  -6  12   9       64.02       57.32      116.17 <   0.0000E+00
  -5  12   9      217.39      111.04       72.71 o   0.1568E-03
  -4  12   9      -42.68        6.95      107.86 <   0.0000E+00
  -3  12   9       53.78       43.24      275.35 <   0.0000E+00
  -2  12   9      134.02        4.19      111.83 <   0.0000E+00
  -1  12   9      343.16      340.39      134.02 <   0.0000E+00
   0  12   9      107.56       58.16       71.24 <   0.0000E+00
   1  12   9      433.65      337.23      103.94 o   0.7316E-04
   2  12   9      478.47      402.59      109.28 o   0.6549E-04
   3  12   9       12.80       12.93      122.31 <   0.0000E+00
   4  12   9      297.07      397.56      163.90 <   0.0000E+00
   5  12   9      134.88      283.72      135.73 <   0.0000E+00
  -5  13   9       90.49       40.47       91.62 <   0.0000E+00
  -4  13   9      673.52      711.88       93.60 o   0.6943E-04
  -3  13   9      355.54      331.52       89.34 o   0.9449E-04
  -2  13   9       11.10       16.53       60.37 <   0.0000E+00
  -1  13   9     1107.17      987.71      142.85 o   0.3469E-04
   0  13   9      489.14      245.48      170.73 <   0.0000E+00
   1  13   9      222.80      157.67      161.34 <   0.0000E+00
   2  13   9      268.90      137.01      110.94 <   0.0000E+00
   3  13   9     -108.84        8.67      128.32 <   0.0000E+00
  -2  14   9      901.45     1105.94      128.69 o   0.3981E-04
  -1  14   9      -64.45        4.90      161.96 <   0.0000E+00
 -13   0  10      194.63       69.61      192.92 <   0.0000E+00
 -12   0  10     2010.33     1945.30      193.96 o   0.1810E-04
 -11   0  10      585.60      372.32      113.05 o   0.6141E-04
 -10   0  10     3237.87     3415.53      194.60 o   0.1383E-04
  -9   0  10     3261.77     3376.91      168.91 o   0.1585E-04
  -8   0  10      204.87      193.07       64.17 o   0.1815E-03
  -7   0  10      214.26      250.10       60.28 o   0.1824E-03
  -6   0  10      357.68      272.12       65.55 o   0.1504E-03
  -5   0  10     7257.67     7310.74      196.11 o   0.7312E-05
  -4   0  10    36593.94    37627.91      385.43 o   0.6296E-06
  -3   0  10    18123.68    18122.57      257.46 o   0.2138E-05
  -2   0  10     1355.16     1371.21       88.53 o   0.5035E-04
  -1   0  10     2596.35     2733.83       94.84 o   0.2900E-04
   0   0  10      273.17      252.24       71.71 o   0.1392E-03
   1   0  10      688.04      482.69      106.71 o   0.6356E-04
   2   0  10     1955.69     1952.38      151.95 o   0.2422E-04
   3   0  10     6874.38     7098.36      255.24 o   0.6423E-05
   4   0  10     1325.71     1053.80      150.24 o   0.3138E-04
   5   0  10      747.79      594.06      117.80 o   0.5264E-04
   6   0  10     1196.81     1498.04      154.51 o   0.2796E-04
   7   0  10      968.88      908.96      147.68 o   0.3386E-04
   8   0  10      -51.22       42.43      159.80 <   0.0000E+00
   9   0  10     1748.26     1769.00      208.29 o   0.1697E-04
  10   0  10      164.75       68.02      141.70 <   0.0000E+00
 -13   1  10       66.30       19.36      193.71 <   0.0000E+00
 -12   1  10      656.74      624.36      118.59 o   0.5229E-04
 -11   1  10      903.58      957.11       94.35 o   0.6015E-04
 -10   1  10      406.55      380.26       64.77 o   0.1378E-03
  -9   1  10      185.88      241.03       43.23 o   0.2777E-03
  -8   1  10     1871.61     1841.92      103.86 o   0.3629E-04
  -7   1  10     1990.91     1884.35       94.91 o   0.3820E-04
  -6   1  10     7195.56     7146.64      145.21 o   0.8550E-05
  -5   1  10     6920.48     6816.72      158.02 o   0.8690E-05
  -4   1  10      395.24      366.86       42.60 o   0.2104E-03
  -3   1  10    14262.44    14290.04      163.91 o   0.3306E-05
  -2   1  10    10228.34    10049.19      131.46 o   0.5670E-05
  -1   1  10     2211.15     2197.35       65.21 o   0.4071E-04
   0   1  10      -15.79        3.26       23.08 <   0.0000E+00
   1   1  10       95.61      110.14       60.66 <   0.0000E+00
   2   1  10     1452.05     1118.90      105.96 o   0.4594E-04
   3   1  10     5876.05     6135.70      169.70 o   0.9621E-05
   4   1  10      719.62      682.54       79.79 o   0.8426E-04
   5   1  10       -7.68        1.72       24.76 <   0.0000E+00
   6   1  10       54.21       45.30       57.45 <   0.0000E+00
   7   1  10      623.59      597.75       84.72 o   0.8329E-04
   8   1  10      160.91      289.11       62.51 <   0.0000E+00
   9   1  10       88.78      162.44       87.22 <   0.0000E+00
  10   1  10      -75.12        8.95      162.44 <   0.0000E+00
 -12   2  10      -26.46       16.52      102.94 <   0.0000E+00
 -11   2  10       68.86       87.98      182.34 <   0.0000E+00
 -10   2  10      803.06      768.79       81.97 o   0.7668E-04
  -9   2  10      405.69      385.67       59.60 o   0.1525E-03
  -8   2  10     1971.91     1933.77      101.52 o   0.3546E-04
  -7   2  10      -11.31       22.53       27.28 <   0.0000E+00
  -6   2  10     2450.59     2572.14       93.01 o   0.3045E-04
  -5   2  10     4812.41     4804.83      114.93 o   0.1470E-04
  -4   2  10     6603.35     6442.08      123.67 o   0.1025E-04
  -3   2  10     6380.34     6248.76      115.89 o   0.1067E-04
  -2   2  10     2175.08     2334.53       71.42 o   0.3756E-04
  -1   2  10      287.25      173.44       32.50 o   0.3624E-03
   0   2  10     1494.16     1331.27       68.15 o   0.6086E-04
   1   2  10     4538.82     4982.06      104.12 o   0.1499E-04
   2   2  10      867.30      934.43       85.43 o   0.6890E-04
   3   2  10       27.74      109.76       67.40 <   0.0000E+00
   4   2  10      951.81      870.81       91.54 o   0.6429E-04
   5   2  10      495.11      467.64       71.24 o   0.1138E-03
   6   2  10        0.43        3.85        5.40 <   0.0000E+00
   7   2  10       32.44        3.30       80.81 <   0.0000E+00
   8   2  10       51.65        0.32      126.89 <   0.0000E+00
   9   2  10       45.24        2.80      144.82 <   0.0000E+00
  10   2  10      715.35      728.48      113.19 o   0.5361E-04
 -12   3  10      752.91      700.77      127.58 o   0.4538E-04
 -11   3  10        8.25       38.08       45.63 <   0.0000E+00
 -10   3  10       78.54       46.44      112.31 <   0.0000E+00
  -9   3  10       18.21        3.60       46.90 <   0.0000E+00
  -8   3  10     1165.65     1097.13       82.96 o   0.6190E-04
  -7   3  10     6919.20     6741.12      152.61 o   0.8838E-05
  -6   3  10     5062.31     5183.17      125.59 o   0.1326E-04
  -5   3  10      219.39      216.45       39.65 o   0.3023E-03
  -4   3  10     1846.64     1981.50       79.55 o   0.4230E-04
  -3   3  10      170.73      169.70       32.89 o   0.4349E-03
  -2   3  10     1875.88     1980.86       69.00 o   0.4415E-04
  -1   3  10    11529.72    11207.20      139.87 o   0.4782E-05
   0   3  10     2379.53     2469.67       66.53 o   0.3657E-04
   1   3  10     3511.32     3331.03       96.61 o   0.2261E-04
   2   3  10     5490.20     5759.99      162.70 o   0.1061E-04
   3   3  10       35.43        5.88       64.45 <   0.0000E+00
   4   3  10       63.17        9.51      128.39 <   0.0000E+00
   5   3  10      593.71      638.60       77.57 o   0.9194E-04
   6   3  10       86.64      185.10       65.37 <   0.0000E+00
   7   3  10       62.74       72.22       77.05 <   0.0000E+00
   8   3  10       38.84       44.41      103.43 <   0.0000E+00
   9   3  10      942.42     1046.51      118.05 o   0.4474E-04
  10   3  10      421.70      418.09      151.95 <   0.0000E+00
 -12   4  10      165.04      300.13       96.48 <   0.0000E+00
 -11   4  10      640.80      575.15      111.30 o   0.5846E-04
 -10   4  10       18.78       26.52       63.61 <   0.0000E+00
  -9   4  10       39.55      103.79       93.54 <   0.0000E+00
  -8   4  10      912.97      922.48       78.97 o   0.7276E-04
  -7   4  10      -12.38        2.66       17.56 <   0.0000E+00
  -6   4  10     1874.60     1902.66       88.43 o   0.3995E-04
  -5   4  10     3048.57     3225.45       99.23 o   0.2414E-04
  -4   4  10     1174.61     1223.28       68.50 o   0.6712E-04
  -3   4  10     1562.38     1477.48       71.48 o   0.5518E-04
  -2   4  10     3443.17     3277.26       87.97 o   0.2390E-04
  -1   4  10      711.72      747.63       47.99 o   0.1206E-03
   0   4  10     1817.40     1827.91       62.02 o   0.4907E-04
   1   4  10     3587.57     3434.92      101.82 o   0.2189E-04
   2   4  10      255.67      188.87       55.27 o   0.2099E-03
   3   4  10      148.96      175.72       50.45 o   0.2665E-03
   4   4  10     1154.12     1079.43      103.71 o   0.4976E-04
   5   4  10      423.83      524.91       70.83 o   0.1122E-03
   6   4  10       26.89        6.27       59.25 <   0.0000E+00
   7   4  10       83.66       34.19      153.52 <   0.0000E+00
   8   4  10        5.55       24.96       21.94 <   0.0000E+00
   9   4  10       91.34       90.70      117.80 <   0.0000E+00
  10   4  10      359.38      634.75      156.22 <   0.0000E+00
 -12   5  10      402.35      132.33      113.80 o   0.6828E-04
 -11   5  10      128.33       33.64       76.85 <   0.0000E+00
 -10   5  10      -20.49       38.39       90.12 <   0.0000E+00
  -9   5  10     1931.51     1751.83      146.21 o   0.2658E-04
  -8   5  10     1660.76     1604.58      104.88 o   0.3951E-04
  -7   5  10       74.55      140.88      160.95 <   0.0000E+00
  -6   5  10       15.37       49.29       51.78 <   0.0000E+00
  -5   5  10      405.48      249.08       60.34 o   0.1660E-03
  -4   5  10      137.22      188.56       37.91 o   0.3695E-03
  -3   5  10     1236.29     1255.15       69.36 o   0.6432E-04
  -2   5  10     2004.14     1800.04       74.15 o   0.4554E-04
  -1   5  10      250.54      223.75       33.95 o   0.3342E-03
   0   5  10      311.58      347.85       33.68 o   0.2684E-03
   1   5  10      940.43     1012.68       67.12 o   0.7826E-04
   2   5  10     1308.85     1280.42       71.10 o   0.6291E-04
   3   5  10     1206.77     1212.29       90.39 o   0.5413E-04
   4   5  10     1258.84     1292.43       94.95 o   0.5075E-04
   5   5  10      236.46      254.20       61.62 o   0.1740E-03
   6   5  10     1819.97     1667.82      135.19 o   0.2991E-04
   7   5  10      -30.73        3.52       90.96 <   0.0000E+00
   8   5  10       99.88      240.61       83.66 <   0.0000E+00
   9   5  10      116.10      139.96      108.41 <   0.0000E+00
  10   5  10      475.48      471.09      170.73 <   0.0000E+00
 -11   6  10      543.49      386.80      116.37 o   0.5892E-04
 -10   6  10     1028.35     1019.63      130.08 o   0.3943E-04
  -9   6  10      252.89      312.53       61.19 o   0.1656E-03
  -8   6  10      572.15      498.19       70.88 o   0.1092E-03
  -7   6  10      603.81      606.69       76.63 o   0.9341E-04
  -6   6  10        5.98       19.57       19.02 <   0.0000E+00
  -5   6  10       14.80       32.34       40.86 <   0.0000E+00
  -4   6  10     1876.31     1904.79      109.92 o   0.3421E-04
  -3   6  10      952.66      906.44       62.45 o   0.8721E-04
  -2   6  10       85.58       54.75       35.59 <   0.0000E+00
  -1   6  10      479.96      560.68       44.28 o   0.1613E-03
   0   6  10     1787.36     1780.59       65.08 o   0.4927E-04
   1   6  10       79.82       36.31       67.19 <   0.0000E+00
   2   6  10     4430.19     4363.90      109.24 o   0.1672E-04
   3   6  10     4561.29     4432.25      136.16 o   0.1459E-04
   4   6  10      848.80      870.21       79.75 o   0.7448E-04
   5   6  10      -52.36       20.20       53.06 <   0.0000E+00
   6   6  10      467.37      407.21       86.79 o   0.9161E-04
   7   6  10      -29.88        0.50       75.29 <   0.0000E+00
   8   6  10     2382.52     2372.65      259.51 o   0.1115E-04
   9   6  10      861.33      770.97      175.00 o   0.2698E-04
 -11   7  10      143.13       27.22       96.83 <   0.0000E+00
 -10   7  10      218.53      249.80       96.62 <   0.0000E+00
  -9   7  10     1273.42     1156.25      105.76 o   0.4712E-04
  -8   7  10      606.94      770.13       75.48 o   0.8753E-04
  -7   7  10        8.25        0.51       17.00 <   0.0000E+00
  -6   7  10      176.42      238.01       52.63 o   0.2255E-03
  -5   7  10      820.35      710.14       82.03 o   0.7872E-04
  -4   7  10       72.56      126.79       89.79 <   0.0000E+00
  -3   7  10      -13.66       11.19       29.54 <   0.0000E+00
  -2   7  10      216.83      188.77       40.96 o   0.3078E-03
  -1   7  10     1236.24     1154.00       59.75 o   0.7491E-04
   0   7  10      545.65      480.26       42.61 o   0.1714E-03
   1   7  10     3018.27     3014.50       92.05 o   0.2611E-04
   2   7  10     1364.55     1364.85       77.61 o   0.5645E-04
   3   7  10      148.53      137.62       41.76 o   0.3612E-03
   4   7  10      993.21      842.00      106.98 o   0.5287E-04
   5   7  10     1542.96     1394.62      138.02 o   0.3182E-04
   6   7  10      569.81      628.27       98.75 o   0.6823E-04
   7   7  10      886.51      785.20      117.80 o   0.4875E-04
   8   7  10      574.07      554.15      119.04 o   0.5386E-04
   9   7  10      580.48      597.75      175.00 o   0.2836E-04
 -10   8  10       49.51       24.88      100.60 <   0.0000E+00
  -9   8  10       96.25       73.69       62.94 <   0.0000E+00
  -8   8  10      148.96      140.17       66.70 <   0.0000E+00
  -7   8  10       37.99        2.34       76.21 <   0.0000E+00
  -6   8  10      685.76      807.33       82.52 o   0.7606E-04
  -5   8  10       41.54       58.26       60.28 <   0.0000E+00
  -4   8  10     1012.99      844.42       87.30 o   0.6635E-04
  -3   8  10      507.06      595.91       65.49 o   0.1132E-03
  -2   8  10     1506.04     1528.48       82.53 o   0.4994E-04
  -1   8  10     2033.38     2116.50       93.92 o   0.3568E-04
   0   8  10      284.95      288.51       34.74 o   0.2933E-03
   1   8  10     1224.98     1241.02       74.10 o   0.6310E-04
   2   8  10      657.09      718.22       57.38 o   0.1122E-03
   3   8  10     1272.35     1171.63      116.52 o   0.4208E-04
   4   8  10     3944.25     3808.86      176.46 o   0.1390E-04
   5   8  10      916.81      895.56      111.45 o   0.5038E-04
   6   8  10       34.57       29.93       85.32 <   0.0000E+00
   7   8  10     2000.51     2115.35      175.39 o   0.2011E-04
   8   8  10      909.13     1018.82      134.99 o   0.3791E-04
 -10   9  10     1106.75     1052.03      124.70 o   0.4084E-04
  -9   9  10      -27.53       42.03       83.10 <   0.0000E+00
  -8   9  10      182.47      335.66       66.38 <   0.0000E+00
  -7   9  10      707.46      716.79       78.46 o   0.8378E-04
  -6   9  10       82.52       20.93       95.68 <   0.0000E+00
  -5   9  10     1089.82     1195.70       97.71 o   0.5172E-04
  -4   9  10      449.58      313.19       64.93 o   0.1429E-03
  -3   9  10     1885.70     2144.03      114.71 o   0.3132E-04
  -2   9  10      531.82      531.32       60.68 o   0.1267E-03
  -1   9  10     1250.16     1360.87       71.51 o   0.6013E-04
   0   9  10     1991.55     2082.97      105.37 o   0.3385E-04
   1   9  10      504.50      464.07       79.38 o   0.9924E-04
   2   9  10      703.40      785.25       74.65 o   0.8511E-04
   3   9  10      641.94      724.73       90.30 o   0.7316E-04
   4   9  10       56.34       43.00      105.47 <   0.0000E+00
   5   9  10     2463.19     2714.63      185.41 o   0.1669E-04
   6   9  10     3313.41     3392.46      203.17 o   0.1323E-04
   7   9  10      -17.93        8.15      119.49 <   0.0000E+00
  -9  10  10      108.41       95.36      103.89 <   0.0000E+00
  -8  10  10      -30.30       13.00       80.69 <   0.0000E+00
  -7  10  10       -7.47       40.22       45.22 <   0.0000E+00
  -6  10  10      591.79      622.60       72.63 o   0.9923E-04
  -5  10  10       11.38       18.96       40.34 <   0.0000E+00
  -4  10  10      115.81      123.28       54.50 <   0.0000E+00
  -3  10  10       38.41       52.73       73.91 <   0.0000E+00
  -2  10  10      351.99      327.54       50.24 o   0.1944E-03
  -1  10  10     1250.16     1250.93      103.32 o   0.4690E-04
   0  10  10      134.02       95.28       60.37 <   0.0000E+00
   1  10  10       -3.41        1.71       34.51 <   0.0000E+00
   2  10  10       23.48        1.36       65.04 <   0.0000E+00
   3  10  10     2146.06     2294.59      245.85 o   0.1230E-04
   4  10  10     2871.65     3051.42      182.60 o   0.1587E-04
   5  10  10      203.17      218.65       81.51 <   0.0000E+00
   6  10  10       53.35      175.04      120.89 <   0.0000E+00
   7  10  10      489.14      549.49      124.37 o   0.5093E-04
  -8  11  10      355.76      183.72       87.63 o   0.1049E-03
  -7  11  10      -28.81       52.77       69.66 <   0.0000E+00
  -6  11  10      103.29        0.20       69.98 <   0.0000E+00
  -5  11  10      124.06      104.50       65.19 <   0.0000E+00
  -4  11  10      -11.95        1.29       47.93 <   0.0000E+00
  -3  11  10       27.74        5.66       62.15 <   0.0000E+00
  -2  11  10      239.02      231.24       56.35 o   0.2014E-03
  -1  11  10      -21.77        9.37       90.24 <   0.0000E+00
   0  11  10       83.66      112.26      170.65 <   0.0000E+00
   1  11  10     1965.94     2110.72      162.07 o   0.2217E-04
   2  11  10      914.25     1034.98      124.93 o   0.4198E-04
   3  11  10        2.56        2.20       10.45 <   0.0000E+00
   4  11  10      427.67      219.28      140.85 o   0.4526E-04
   5  11  10      464.38      664.35      165.61 <   0.0000E+00
   6  11  10      305.60      784.33      163.90 <   0.0000E+00
  -6  12  10      -91.98        3.81       58.56 <   0.0000E+00
  -5  12  10      195.48      292.91       75.43 <   0.0000E+00
  -4  12  10      507.92      555.58       95.44 o   0.7496E-04
  -3  12  10      277.86      278.99       77.55 o   0.1218E-03
  -2  12  10       49.94       83.49      119.60 <   0.0000E+00
  -1  12  10      -51.22        0.92      237.65 <   0.0000E+00
   0  12  10      441.33      552.16      133.17 o   0.4580E-04
   1  12  10      -15.79       99.86       97.99 <   0.0000E+00
   2  12  10     1854.96     1838.95      178.01 o   0.2079E-04
   3  12  10     1197.66     1566.74      222.80 o   0.1609E-04
   4  12  10      301.34      288.40      161.34 <   0.0000E+00
  -5  13  10        1.71       98.15        3.96 <   0.0000E+00
  -4  13  10      232.62       12.23       95.53 <   0.0000E+00
  -3  13  10      -17.93       26.34      107.00 <   0.0000E+00
  -2  13  10      237.31      154.56      156.22 <   0.0000E+00
  -1  13  10      112.68       40.65      145.97 <   0.0000E+00
   0  13  10      548.04      408.34      198.90 <   0.0000E+00
   1  13  10      828.03      850.67      224.51 o   0.1745E-04
   2  13  10      194.63      284.32      106.35 <   0.0000E+00
 -12   1  11       35.28       69.30      103.09 <   0.0000E+00
 -11   1  11      -62.96       30.78       98.08 <   0.0000E+00
 -10   1  11      433.65      496.31       66.50 o   0.1236E-03
  -9   1  11      950.74      856.78       79.34 o   0.7425E-04
  -8   1  11     2271.33     2223.82      104.98 o   0.3152E-04
  -7   1  11     1380.55     1397.29       84.24 o   0.5327E-04
  -6   1  11      763.16      806.07       64.17 o   0.9447E-04
  -5   1  11      -13.44       14.15       25.47 <   0.0000E+00
  -4   1  11      278.93      256.50       38.06 o   0.2879E-03
  -3   1  11      261.00      308.46       37.44 o   0.2833E-03
  -2   1  11     1788.81     1871.42       71.46 o   0.4521E-04
  -1   1  11     1569.21     1451.97       64.29 o   0.5748E-04
   0   1  11      524.14      541.65       66.73 o   0.1160E-03
   1   1  11      120.79      103.45       45.28 <   0.0000E+00
   2   1  11       98.60       48.17       67.15 <   0.0000E+00
   3   1  11       35.43        8.32       87.47 <   0.0000E+00
   4   1  11      782.79      759.27       86.39 o   0.7174E-04
   5   1  11      304.75      489.12       59.90 o   0.1414E-03
   6   1  11     2000.51     1904.57      140.41 o   0.2701E-04
   7   1  11       83.66      134.79      105.16 <   0.0000E+00
   8   1  11      688.46      869.67       96.30 o   0.6324E-04
   9   1  11       47.38       92.21       83.56 <   0.0000E+00
  10   1  11      -34.57       91.20      130.52 <   0.0000E+00
 -12   2  11      -37.56       22.67       97.89 <   0.0000E+00
 -11   2  11      154.79      181.51       86.20 <   0.0000E+00
 -10   2  11     1423.31     1474.59      128.76 o   0.3425E-04
  -9   2  11     2088.86     2104.80      112.33 o   0.3159E-04
  -8   2  11      214.26      231.37       45.05 o   0.2693E-03
  -7   2  11     1877.59     1959.75       95.92 o   0.3759E-04
  -6   2  11     1130.86     1162.69       74.09 o   0.6526E-04
  -5   2  11       95.89       84.26       46.75 <   0.0000E+00
  -4   2  11       20.27        6.79       24.66 <   0.0000E+00
  -3   2  11      544.20      571.15       46.87 o   0.1486E-03
  -2   2  11     4983.35     4819.46      100.66 o   0.1524E-04
  -1   2  11     6827.43     6681.46      110.49 o   0.9989E-05
   0   2  11     1471.68     1371.90       70.83 o   0.5867E-04
   1   2  11     6721.15     6509.17      182.00 o   0.8434E-05
   2   2  11     1949.72     1781.43      126.68 o   0.3066E-04
   3   2  11      722.61      718.78       82.70 o   0.7841E-04
   4   2  11      158.78      121.39       51.72 o   0.2727E-03
   5   2  11       70.85       39.60       81.82 <   0.0000E+00
   6   2  11      342.74      446.59       66.13 o   0.1317E-03
   7   2  11      160.06      217.42       57.14 <   0.0000E+00
   8   2  11       99.45       28.28       93.59 <   0.0000E+00
   9   2  11     1282.17     1336.97      135.70 o   0.3359E-04
  10   2  11       79.82       20.50      191.96 <   0.0000E+00
 -12   3  11      501.37      443.43      115.36 o   0.5912E-04
 -11   3  11      538.65      554.86      103.85 o   0.6630E-04
 -10   3  11      398.94      346.89       82.20 o   0.1049E-03
  -9   3  11      216.54      236.97       62.33 o   0.1768E-03
  -8   3  11      876.69      908.75       76.68 o   0.7552E-04
  -7   3  11      640.45      662.56       61.40 o   0.1118E-03
  -6   3  11       73.20      169.90       87.19 <   0.0000E+00
  -5   3  11      493.83      537.37       50.29 o   0.1508E-03
  -4   3  11     3734.26     3720.25      102.76 o   0.2018E-04
  -3   3  11     5080.67     5033.27      109.10 o   0.1412E-04
  -2   3  11       58.05       47.67       52.32 <   0.0000E+00
  -1   3  11     1318.45     1150.16       63.25 o   0.7165E-04
   0   3  11     5623.23     5664.21      121.60 o   0.1193E-04
   1   3  11      524.14      395.82       69.72 o   0.1216E-03
   2   3  11      765.72      849.91       84.51 o   0.7250E-04
   3   3  11      391.82      366.17       65.19 o   0.1413E-03
   4   3  11     1612.53     1487.20      124.05 o   0.3446E-04
   5   3  11      -11.52       60.08       49.99 <   0.0000E+00
   6   3  11      158.35       83.76       66.18 <   0.0000E+00
   7   3  11      787.49      845.17      101.60 o   0.5867E-04
   8   3  11      211.70      372.50       75.32 <   0.0000E+00
   9   3  11      125.49      124.14      115.59 <   0.0000E+00
  10   3  11       10.24       12.48       64.33 <   0.0000E+00
 -12   4  11      823.20      727.02      134.89 o   0.4100E-04
 -11   4  11      941.57      918.19      130.11 o   0.4080E-04
 -10   4  11      443.32      417.27       88.99 o   0.8916E-04
  -9   4  11        5.12       21.56       35.58 <   0.0000E+00
  -8   4  11        5.41        0.07       21.04 <   0.0000E+00
  -7   4  11      339.32      288.94       50.35 o   0.2023E-03
  -6   4  11      488.71      414.19       54.21 o   0.1588E-03
  -5   4  11      581.76      625.73       55.89 o   0.1250E-03
  -4   4  11       62.32       98.18       76.95 <   0.0000E+00
  -3   4  11     2683.64     2528.59       86.13 o   0.3085E-04
  -2   4  11       22.19        2.53       29.54 <   0.0000E+00
  -1   4  11      106.28       47.36       26.63 o   0.8112E-03
   0   4  11      165.89      216.43       32.53 o   0.3876E-03
   1   4  11       81.10      115.95      117.73 <   0.0000E+00
   2   4  11     1676.55     1629.59      118.63 o   0.3529E-04
   3   4  11     1356.44     1378.04      111.70 o   0.4078E-04
   4   4  11      118.66      160.17       54.33 <   0.0000E+00
   5   4  11     1411.07     1456.99      120.49 o   0.3708E-04
   6   4  11       52.50      163.45       75.37 <   0.0000E+00
   7   4  11      221.09      209.80       62.28 o   0.1828E-03
   8   4  11        6.83        0.69       58.20 <   0.0000E+00
   9   4  11      149.39       83.83      118.66 <   0.0000E+00
 -12   5  11     1180.30     1114.90      161.17 o   0.2814E-04
 -11   5  11       18.21       57.92      107.11 <   0.0000E+00
 -10   5  11      741.25      717.16      112.34 o   0.5414E-04
  -9   5  11      276.01      249.13       76.89 o   0.1271E-03
  -8   5  11       13.23        1.19       36.99 <   0.0000E+00
  -7   5  11      518.16      588.01       73.13 o   0.1022E-03
  -6   5  11      199.47      272.98       53.27 o   0.2116E-03
  -5   5  11     2521.66     2409.16      118.47 o   0.2704E-04
  -4   5  11     3650.39     3818.49      106.28 o   0.1951E-04
  -3   5  11     1541.68     1554.26       77.75 o   0.5128E-04
  -2   5  11      269.32      237.25       36.46 o   0.3138E-03
  -1   5  11      531.18      465.75       44.38 o   0.1689E-03
   0   5  11      -44.39        0.25       58.26 <   0.0000E+00
   1   5  11      819.92      801.54       83.16 o   0.7392E-04
   2   5  11       58.05       19.22      109.53 <   0.0000E+00
   3   5  11      735.84      694.24       85.12 o   0.7681E-04
   4   5  11     1879.29     1879.33      134.31 o   0.2876E-04
   5   5  11       98.60        5.98       49.81 <   0.0000E+00
   6   5  11     1143.88     1272.74      116.24 o   0.4168E-04
   7   5  11      159.63      304.10       86.22 <   0.0000E+00
   8   5  11       -8.54        7.59       28.68 <   0.0000E+00
   9   5  11     -178.41        0.28       89.63 <   0.0000E+00
 -11   6  11      565.11      509.43      122.94 o   0.5191E-04
 -10   6  11      553.73      597.75      107.93 o   0.6135E-04
  -9   6  11      898.89      858.52       92.85 o   0.6362E-04
  -8   6  11      -59.54        0.57      102.82 <   0.0000E+00
  -7   6  11      312.72      345.12       62.79 o   0.1539E-03
  -6   6  11     1150.99     1174.38       99.76 o   0.5017E-04
  -5   6  11     1165.22     1136.64       95.37 o   0.5343E-04
  -4   6  11      539.50      528.12       66.12 o   0.1151E-03
  -3   6  11      220.81      190.63       44.49 o   0.2919E-03
  -2   6  11      455.63      473.18       45.67 o   0.1738E-03
  -1   6  11     1017.97      866.03       58.67 o   0.9081E-04
   0   6  11     1790.66     1973.92       78.58 o   0.4250E-04
   1   6  11      732.99      601.90       63.11 o   0.1107E-03
   2   6  11      693.16      620.67       79.68 o   0.8589E-04
   3   6  11       61.46       84.49       72.52 <   0.0000E+00
   4   6  11      765.72      620.56       89.78 o   0.7471E-04
   5   6  11      120.79      140.92       67.13 <   0.0000E+00
   6   6  11      447.31      313.45      115.24 o   0.6202E-04
   7   6  11       72.56        9.03      249.61 <   0.0000E+00
   8   6  11      292.80      283.64      120.36 <   0.0000E+00
   9   6  11      416.58      554.85      155.36 <   0.0000E+00
 -11   7  11      361.66      373.65      121.89 o   0.5627E-04
 -10   7  11      277.72      269.27       97.80 <   0.0000E+00
  -9   7  11     1325.92     1379.63      111.69 o   0.4142E-04
  -8   7  11     2228.43     2301.36      122.31 o   0.2774E-04
  -7   7  11       -3.13       43.60       28.83 <   0.0000E+00
  -6   7  11     2132.40     1952.02      136.08 o   0.2714E-04
  -5   7  11      528.12      632.61       71.12 o   0.1011E-03
  -4   7  11      -24.47        3.93       28.91 <   0.0000E+00
  -3   7  11     1079.86     1222.81       85.55 o   0.5814E-04
  -2   7  11      482.31      419.22       70.11 o   0.1200E-03
  -1   7  11      248.41      292.79       43.11 o   0.2519E-03
   0   7  11      212.27      255.90       36.98 o   0.3067E-03
   1   7  11      154.94      136.80       33.36 o   0.4582E-03
   2   7  11      498.24      423.57       59.28 o   0.1414E-03
   3   7  11      -17.07       24.83       38.40 <   0.0000E+00
   4   7  11      249.26      179.85       64.82 o   0.1747E-03
   5   7  11      478.89      465.46       91.35 o   0.8340E-04
   6   7  11      566.39      510.27      105.71 o   0.6510E-04
   7   7  11       85.36       98.23      389.26 <   0.0000E+00
   8   7  11      984.25      993.75      192.92 o   0.2197E-04
 -10   8  11      571.09      455.06      117.55 o   0.5658E-04
  -9   8  11      459.47      473.58       84.36 o   0.9241E-04
  -8   8  11       -4.05       25.24       28.50 <   0.0000E+00
  -7   8  11     1334.81     1086.01      118.24 o   0.4195E-04
  -6   8  11      -60.32       10.15      122.67 <   0.0000E+00
  -5   8  11      181.26      169.49       56.12 o   0.2233E-03
  -4   8  11      330.64      460.13       60.59 o   0.1438E-03
  -3   8  11        8.54        3.84       21.98 <   0.0000E+00
  -2   8  11      114.39       86.39       46.40 <   0.0000E+00
  -1   8  11      344.87      543.40       49.46 o   0.1623E-03
   0   8  11      242.86      222.39       40.95 o   0.2946E-03
   1   8  11     1640.91     1683.47       87.58 o   0.4419E-04
   2   8  11      126.34      109.62       55.72 <   0.0000E+00
   3   8  11       26.46       12.84       53.61 <   0.0000E+00
   4   8  11        1.71      105.49       12.76 <   0.0000E+00
   5   8  11       28.60       12.19      105.02 <   0.0000E+00
   6   8  11      129.75      162.35       72.90 <   0.0000E+00
   7   8  11      390.11      552.75      104.60 o   0.6703E-04
   8   8  11      137.44      192.66      143.41 <   0.0000E+00
  -9   9  11      -26.68        1.71       91.87 <   0.0000E+00
  -8   9  11       84.08       75.58      124.79 <   0.0000E+00
  -7   9  11      294.72      260.78       63.05 o   0.1653E-03
  -6   9  11       35.57       34.21       58.88 <   0.0000E+00
  -5   9  11      416.29      505.32       67.56 o   0.1219E-03
  -4   9  11      222.52      243.42       51.18 o   0.2251E-03
  -3   9  11      417.43      442.61       58.80 o   0.1460E-03
  -2   9  11      501.09      433.33       57.11 o   0.1471E-03
  -1   9  11       40.41       48.14       68.26 <   0.0000E+00
   0   9  11      379.02      310.55      105.85 o   0.7251E-04
   1   9  11       89.21      124.31       79.24 <   0.0000E+00
   2   9  11       29.45        8.48       75.60 <   0.0000E+00
   3   9  11      143.41      114.01       75.46 <   0.0000E+00
   4   9  11        7.68       17.54       34.07 <   0.0000E+00
   5   9  11       43.54       49.95       86.33 <   0.0000E+00
   6   9  11      112.25       58.75      124.34 <   0.0000E+00
   7   9  11       16.22      163.38      113.24 <   0.0000E+00
  -8  10  11        5.76       67.60       52.55 <   0.0000E+00
  -7  10  11      552.31      432.01       83.00 o   0.9444E-04
  -6  10  11       23.33        5.90       80.57 <   0.0000E+00
  -5  10  11      338.90      317.87       67.46 o   0.1408E-03
  -4  10  11       13.94        0.16       49.21 <   0.0000E+00
  -3  10  11      157.07      173.53       50.22 o   0.2639E-03
  -2  10  11       85.79      206.45       69.87 <   0.0000E+00
  -1  10  11      864.74     1070.11       79.39 o   0.6847E-04
   0  10  11       34.57       46.69       95.48 <   0.0000E+00
   1  10  11      598.40      578.25       99.61 o   0.6819E-04
   2  10  11       23.90       53.90       83.18 <   0.0000E+00
   3  10  11      104.14      396.36       97.32 <   0.0000E+00
   4  10  11       -6.40       42.19       41.86 <   0.0000E+00
   5  10  11      468.65      414.09      102.37 o   0.7225E-04
   6  10  11      120.36       16.63      119.67 <   0.0000E+00
  -7  11  11       86.00        2.55       76.09 <   0.0000E+00
  -6  11  11      538.43      476.77       75.41 o   0.1036E-03
  -5  11  11       35.57        3.03      105.89 <   0.0000E+00
  -4  11  11      249.83      235.29       64.95 o   0.1666E-03
  -3  11  11       87.50       71.93       64.07 <   0.0000E+00
  -2  11  11       49.94        4.44      139.19 <   0.0000E+00
   0  11  11     1647.53     1745.93      220.24 o   0.1565E-04
   1  11  11      137.86       28.74      102.20 <   0.0000E+00
   2  11  11      854.50     1115.55      177.56 o   0.2493E-04
   3  11  11       -0.85       20.39        2.53 <   0.0000E+00
   4  11  11       -4.27       32.05       24.76 <   0.0000E+00
   5  11  11      130.61       10.88      145.12 <   0.0000E+00
  -6  12  11       32.22       85.97       58.34 <   0.0000E+00
  -5  12  11       64.45       10.83      141.33 <   0.0000E+00
  -4  12  11      208.29        8.47      145.12 <   0.0000E+00
  -3  12  11      244.14      239.34       78.10 o   0.1259E-03
  -2  12  11      509.62      509.07       87.93 o   0.8504E-04
  -1  12  11       37.56       85.97      244.89 <   0.0000E+00
   0  12  11       40.12       13.26      245.54 <   0.0000E+00
   1  12  11      -46.95       47.12      178.43 <   0.0000E+00
   2  12  11      478.04      453.56      163.05 <   0.0000E+00
   3  12  11       -1.71       22.45        9.90 <   0.0000E+00
  -4  13  11     1025.22      691.42      246.70 o   0.1485E-04
  -3  13  11      448.16       12.15      169.02 <   0.0000E+00
  -1  13  11      290.24      452.98      198.90 <   0.0000E+00
   0  13  11      -31.58      152.56      232.46 <   0.0000E+00
   1  13  11       62.32       72.37      413.78 <   0.0000E+00
 -12   0  12     1973.19     2176.77      201.20 o   0.1665E-04
 -11   0  12      636.39      642.03      127.37 o   0.4691E-04
 -10   0  12       92.19        0.55       88.70 <   0.0000E+00
  -9   0  12      542.49      469.32       90.96 o   0.8125E-04
  -8   0  12      374.32      205.30       76.51 o   0.1265E-03
  -7   0  12     8722.09     8449.97      242.04 o   0.5474E-05
  -6   0  12      134.02      185.24       50.11 <   0.0000E+00
  -5   0  12     4391.99     4293.79      158.29 o   0.1379E-04
  -4   0  12     1159.67     1047.39       95.49 o   0.5570E-04
  -3   0  12     1266.81     1359.33       95.24 o   0.4959E-04
  -2   0  12     7515.89     7596.26      173.25 o   0.7514E-05
  -1   0  12      871.57      806.70      125.49 o   0.4468E-04
   0   0  12     1621.92     1809.05      161.34 o   0.2402E-04
   1   0  12     1038.88      998.12      138.29 o   0.3620E-04
   2   0  12     3668.10     3459.51      206.58 o   0.1248E-04
   3   0  12    11009.43    10833.13      346.58 o   0.3383E-05
   5   0  12      -10.24       17.42       25.81 <   0.0000E+00
   6   0  12     1486.19     1560.39      181.83 o   0.2142E-04
   8   0  12      793.03      801.66      146.83 o   0.3546E-04
   9   0  12      988.52     1455.52      186.95 o   0.2174E-04
 -12   1  12      534.66      541.31      112.17 o   0.5939E-04
 -11   1  12     1277.48     1189.38      111.68 o   0.4378E-04
 -10   1  12     1155.62     1251.16       94.59 o   0.5203E-04
  -9   1  12     2844.12     2934.06      128.64 o   0.2216E-04
  -8   1  12     1987.49     1851.90      108.09 o   0.3466E-04
  -7   1  12      138.08      133.65       41.98 o   0.3592E-03
  -6   1  12      497.39      454.00       63.91 o   0.1286E-03
  -5   1  12     1027.57     1100.59       67.95 o   0.7380E-04
  -4   1  12      535.66      537.55       50.47 o   0.1482E-03
  -3   1  12      353.83      344.19       40.02 o   0.2315E-03
  -2   1  12     4717.23     4645.77       99.34 o   0.1605E-04
  -1   1  12      171.16       66.90       48.60 o   0.3199E-03
   0   1  12     1376.93     1415.95      105.33 o   0.4303E-04
   1   1  12      204.02      185.30       55.61 o   0.2186E-03
   2   1  12     1530.58     1728.26      116.26 o   0.3562E-04
   3   1  12      544.20      425.73       74.31 o   0.1090E-03
   4   1  12     4594.73     4946.37      167.58 o   0.1204E-04
   5   1  12     2058.56     2050.74      144.51 o   0.2520E-04
   6   1  12      533.10      481.77       81.49 o   0.9453E-04
   7   1  12      119.51       81.02       55.05 <   0.0000E+00
   8   1  12       28.17       26.01       84.43 <   0.0000E+00
   9   1  12      354.26      523.05       97.51 o   0.7583E-04
 -12   2  12     1394.00     1543.17      155.18 o   0.2706E-04
 -11   2  12     1186.56     1345.85      132.28 o   0.3502E-04
 -10   2  12       26.75       21.55      106.57 <   0.0000E+00
  -9   2  12      114.39      124.05       55.22 <   0.0000E+00
  -8   2  12      104.78      120.06       38.58 <   0.0000E+00
  -7   2  12       89.63      162.58       33.65 <   0.0000E+00
  -6   2  12       68.01      141.98       97.69 <   0.0000E+00
  -5   2  12      907.42      795.83       66.79 o   0.8864E-04
  -4   2  12      670.54      515.49       55.01 o   0.1358E-03
  -3   2  12     1161.81     1215.21       65.26 o   0.7055E-04
  -2   2  12      168.59      146.01       32.36 o   0.4501E-03
  -1   2  12       99.45      154.80       54.47 <   0.0000E+00
   0   2  12       63.60       38.16       69.19 <   0.0000E+00
   1   2  12      229.63      219.12       56.13 o   0.2041E-03
   2   2  12     4094.50     4484.24      155.15 o   0.1404E-04
   3   2  12     1071.32     1024.13       99.90 o   0.5302E-04
   4   2  12     2710.74     2741.84      133.11 o   0.2268E-04
   5   2  12     1058.94     1129.34      102.95 o   0.5053E-04
   6   2  12      692.73      961.71       88.74 o   0.6715E-04
   7   2  12      826.75     1029.08      101.16 o   0.5458E-04
   8   2  12     1504.12     1576.83      141.33 o   0.2986E-04
   9   2  12      474.20      628.26      102.33 o   0.6627E-04
 -12   3  12      332.92      297.15      111.34 o   0.6777E-04
 -11   3  12      139.14      227.79       79.64 <   0.0000E+00
 -10   3  12     4477.78     5185.04      246.36 o   0.8468E-05
  -9   3  12     4272.48     4202.54      173.21 o   0.1315E-04
  -8   3  12      -32.44        8.82       51.60 <   0.0000E+00
  -7   3  12      253.96      241.60       44.36 o   0.2556E-03
  -6   3  12      404.06      440.08       60.00 o   0.1436E-03
  -5   3  12     1043.15      939.21       70.61 o   0.7612E-04
  -4   3  12     2477.27     2515.73       88.56 o   0.3174E-04
  -3   3  12      711.94      756.47       54.78 o   0.1124E-03
  -2   3  12      182.89      110.45       32.31 o   0.4926E-03
  -1   3  12      -13.23        2.97       21.38 <   0.0000E+00
   0   3  12     4492.29     4356.48      156.65 o   0.1365E-04
   1   3  12     2587.82     2552.97      127.97 o   0.2460E-04
   2   3  12      159.63      236.17       54.69 <   0.0000E+00
   3   3  12      752.91      774.94       86.97 o   0.7297E-04
   4   3  12      155.79      114.98       53.12 <   0.0000E+00
   5   3  12      495.54      378.47       76.70 o   0.1101E-03
   6   3  12      983.40     1229.19      105.60 o   0.4800E-04
   7   3  12      720.47      711.75       99.13 o   0.6426E-04
   8   3  12      461.82      576.59      103.26 o   0.6718E-04
   9   3  12      650.05      902.10      113.51 o   0.5129E-04
 -12   4  12      544.05      716.73      128.61 o   0.4582E-04
 -11   4  12     2214.92     2021.48      178.70 o   0.1960E-04
 -10   4  12      184.39      182.03       98.14 <   0.0000E+00
  -9   4  12       64.02        0.93       92.72 <   0.0000E+00
  -8   4  12      505.64      488.54       75.56 o   0.1041E-03
  -7   4  12       74.55       57.83       79.76 <   0.0000E+00
  -6   4  12      100.73      106.63       57.78 <   0.0000E+00
  -5   4  12     2160.78     2034.25       95.53 o   0.3565E-04
  -4   4  12      133.60      178.13       43.10 o   0.3204E-03
  -3   4  12       91.77       70.79       33.65 <   0.0000E+00
  -2   4  12       13.87       13.75       15.02 <   0.0000E+00
  -1   4  12      246.13      224.82       39.23 o   0.2994E-03
   0   4  12       -3.84       13.52       11.31 <   0.0000E+00
   1   4  12     2022.71     2196.72      121.54 o   0.2932E-04
   2   4  12     2918.18     2732.21      135.52 o   0.2172E-04
   3   4  12     1217.29     1089.21      109.88 o   0.4659E-04
   4   4  12       72.13       39.04       82.87 <   0.0000E+00
   5   4  12      385.42      343.75       70.08 o   0.1293E-03
   6   4  12       21.77        1.42       48.94 <   0.0000E+00
   7   4  12     1014.13     1260.39      120.44 o   0.4105E-04
   8   4  12      274.87      391.49      127.19 <   0.0000E+00
   9   4  12       99.88      401.83      117.80 <   0.0000E+00
 -11   5  12       32.15        5.12      121.43 <   0.0000E+00
 -10   5  12     -118.09       82.03       64.99 <   0.0000E+00
  -9   5  12      491.41      392.15       85.51 o   0.9386E-04
  -8   5  12     2346.95     2287.51      151.60 o   0.2232E-04
  -7   5  12     1956.26     2023.77      129.98 o   0.2865E-04
  -6   5  12       56.34        0.13       84.44 <   0.0000E+00
  -5   5  12      -20.49        9.20       46.38 <   0.0000E+00
  -4   5  12       29.02       25.07       56.04 <   0.0000E+00
  -3   5  12     1697.89     1523.22       84.29 o   0.4758E-04
  -2   5  12     3494.17     3305.53       94.61 o   0.2325E-04
  -1   5  12     2252.76     1925.56       87.75 o   0.3782E-04
   0   5  12      414.87      536.71       63.94 o   0.1255E-03
   1   5  12      190.36      199.57       51.91 o   0.2413E-03
   2   5  12      191.64      237.80       55.59 o   0.2073E-03
   3   5  12       76.83       71.72      126.33 <   0.0000E+00
   4   5  12      805.84      701.20       96.16 o   0.6644E-04
   5   5  12      807.97      666.36      100.00 o   0.6309E-04
   6   5  12      -11.95        1.75       52.74 <   0.0000E+00
   7   5  12      193.78      128.37       93.05 <   0.0000E+00
   8   5  12      298.77      114.23      116.10 <   0.0000E+00
   9   5  12       99.88       25.16      125.49 <   0.0000E+00
 -11   6  12      -47.52        0.14      135.82 <   0.0000E+00
 -10   6  12      541.78      409.68      103.85 o   0.6984E-04
  -9   6  12     1877.16     1786.23      148.52 o   0.2604E-04
  -8   6  12      -35.28       43.60       62.33 <   0.0000E+00
  -7   6  12     1288.43     1408.84      110.34 o   0.4157E-04
  -6   6  12      466.09      498.12       70.57 o   0.1142E-03
  -5   6  12      -37.56       73.85       69.23 <   0.0000E+00
  -4   6  12      965.18      970.44       87.06 o   0.6404E-04
  -3   6  12     3315.26     2851.95      116.79 o   0.2302E-04
  -2   6  12      591.15      507.80       51.41 o   0.1462E-03
  -1   6  12     1260.26     1284.60       77.05 o   0.5969E-04
   0   6  12     2081.18     2290.77      102.93 o   0.3229E-04
   1   6  12       54.63       11.61       49.25 <   0.0000E+00
   2   6  12      909.13     1081.33       91.78 o   0.5931E-04
   3   6  12     2756.84     2326.39      139.44 o   0.2330E-04
   4   6  12       21.77       23.42       60.06 <   0.0000E+00
   5   6  12       23.05       21.85       57.27 <   0.0000E+00
   6   6  12       93.05       87.32       69.15 <   0.0000E+00
   7   6  12      -86.22       24.17       76.83 <   0.0000E+00
   8   6  12        0.85       21.24        2.20 <   0.0000E+00
 -10   7  12      199.18      238.48      123.29 <   0.0000E+00
  -9   7  12      207.44      251.79       81.26 <   0.0000E+00
  -8   7  12     1271.50     1292.18      101.25 o   0.4713E-04
  -7   7  12     2395.60     2553.75      151.35 o   0.2138E-04
  -6   7  12      320.68      416.40       64.06 o   0.1405E-03
  -5   7  12       -1.42       14.23       16.75 <   0.0000E+00
  -4   7  12      -28.45        1.49       37.45 <   0.0000E+00
  -3   7  12     1003.03     1101.55       82.99 o   0.6345E-04
  -2   7  12     3907.41     3992.02      126.53 o   0.1698E-04
  -1   7  12     2045.33     2296.21       86.69 o   0.3599E-04
   0   7  12       21.91       30.80       25.56 <   0.0000E+00
   1   7  12       79.82       29.20      101.19 <   0.0000E+00
   2   7  12      177.56      155.34       50.96 o   0.2591E-03
   3   7  12      274.45      351.05       61.71 o   0.1596E-03
   4   7  12     1050.83      842.11      156.22 o   0.3122E-04
   5   7  12       62.32      395.19      221.84 <   0.0000E+00
   6   7  12       27.32       78.56       76.49 <   0.0000E+00
   7   7  12      222.80      276.81      107.56 <   0.0000E+00
   8   7  12      -71.71       39.32      361.40 <   0.0000E+00
 -10   8  12       52.93      110.62      159.67 <   0.0000E+00
  -9   8  12      130.18      126.54       82.96 <   0.0000E+00
  -8   8  12      381.15      537.11       70.89 o   0.1138E-03
  -7   8  12      330.36      344.65       75.73 o   0.1186E-03
  -6   8  12      -25.32      132.79       38.06 <   0.0000E+00
  -5   8  12     5344.94     5310.25      174.90 o   0.1067E-04
  -4   8  12     4609.95     4611.87      154.83 o   0.1319E-04
  -3   8  12      182.11      172.66       57.82 o   0.2121E-03
  -2   8  12      191.64      249.86       42.98 o   0.2764E-03
  -1   8  12       90.91      152.71       41.80 <   0.0000E+00
   0   8  12      384.14      575.09       97.32 o   0.7400E-04
   1   8  12     1647.53     1726.43      121.74 o   0.3358E-04
   2   8  12      844.25      864.53       82.43 o   0.7244E-04
   3   8  12      -17.93       26.00       65.04 <   0.0000E+00
   4   8  12      128.90      109.59       70.55 <   0.0000E+00
   5   8  12      205.73      119.11       99.02 <   0.0000E+00
   6   8  12       39.27       19.17      185.34 <   0.0000E+00
   7   8  12      -17.93        3.40       91.07 <   0.0000E+00
  -9   9  12      117.80      140.64      105.12 <   0.0000E+00
  -8   9  12        6.40        2.35       45.32 <   0.0000E+00
  -7   9  12      838.85     1005.23      103.75 o   0.5370E-04
  -6   9  12     4098.91     4056.31      169.80 o   0.1374E-04
  -5   9  12      375.89      293.66       66.75 o   0.1442E-03
  -4   9  12     1547.37     1534.79      110.95 o   0.3892E-04
  -3   9  12     3597.82     3267.54      138.60 o   0.1856E-04
  -2   9  12      822.91      765.24       83.83 o   0.7513E-04
  -1   9  12      332.07      378.71       50.88 o   0.1834E-03
   0   9  12     1438.39     1478.43      105.97 o   0.4215E-04
   1   9  12       36.71       22.81      142.42 <   0.0000E+00
   2   9  12     2945.92     2880.82      164.12 o   0.1807E-04
   3   9  12      319.26      404.57       79.56 o   0.1074E-03
   4   9  12       42.68       15.62      134.10 <   0.0000E+00
   5   9  12       81.52      138.92      202.07 <   0.0000E+00
   6   9  12      174.57      187.37      161.17 <   0.0000E+00
  -8  10  12       26.25       78.23       92.36 <   0.0000E+00
  -7  10  12       -5.55        4.15       29.77 <   0.0000E+00
  -6  10  12      165.04      201.56       87.08 <   0.0000E+00
  -5  10  12     3137.14     3339.74      154.64 o   0.1753E-04
  -4  10  12     1510.95     1449.88      115.65 o   0.3807E-04
  -3  10  12      126.34      142.90       50.47 <   0.0000E+00
  -2  10  12      158.78       26.00       85.36 <   0.0000E+00
  -1  10  12      126.34      234.95       43.54 <   0.0000E+00
   0  10  12     1083.70     1025.34      124.69 o   0.4122E-04
   1  10  12     1044.00     1238.16      172.44 o   0.2529E-04
   2  10  12      199.75      189.18      122.92 <   0.0000E+00
   3  10  12      147.68      104.68      116.95 <   0.0000E+00
   4  10  12      633.40      453.92      168.17 o   0.3093E-04
   5  10  12      309.45      267.58      108.44 <   0.0000E+00
  -7  11  12     1211.10     1184.94      111.33 o   0.4467E-04
  -6  11  12      183.53      288.18       97.08 <   0.0000E+00
  -5  11  12      114.67      183.98       91.53 <   0.0000E+00
  -4  11  12       48.66        5.78       81.99 <   0.0000E+00
  -3  11  12     1485.34     2042.35      122.07 o   0.3169E-04
  -2  11  12     1013.27     1482.05       89.63 o   0.5166E-04
   0  11  12       22.19        2.03       98.54 <   0.0000E+00
   1  11  12      157.92      390.76      121.22 <   0.0000E+00
   2  11  12      144.27      195.99      134.88 <   0.0000E+00
   3  11  12      109.27       83.23      143.41 <   0.0000E+00
   4  11  12      -70.00       45.13      442.39 <   0.0000E+00
  -5  12  12      389.26      262.10      106.64 o   0.7285E-04
  -4  12  12      661.57      489.85      179.26 o   0.2747E-04
  -3  12  12      816.08     1380.28       87.07 o   0.5645E-04
  -2  12  12      203.17      189.41       55.49 o   0.2197E-03
  -1  12  12     1009.01     1072.13      221.09 o   0.1734E-04
   2  12  12     -104.14        1.04      125.49 <   0.0000E+00
 -12   1  13      262.07      436.28      103.95 <   0.0000E+00
 -11   1  13      314.42      425.21       95.28 o   0.8294E-04
 -10   1  13      117.38      163.66       72.80 <   0.0000E+00
  -9   1  13      241.37      234.33       64.31 o   0.1683E-03
  -8   1  13       40.97       12.10       71.34 <   0.0000E+00
  -7   1  13        8.96        2.87       25.20 <   0.0000E+00
  -6   1  13       53.21       37.21       69.27 <   0.0000E+00
  -5   1  13      308.16      222.30       45.26 o   0.2492E-03
  -4   1  13       93.26      151.26       31.57 o   0.4978E-03
  -3   1  13     1777.71     1860.40       79.11 o   0.4338E-04
  -2   1  13     2413.67     2680.09      123.14 o   0.2471E-04
  -1   1  13      507.92      690.68       73.16 o   0.9708E-04
   0   1  13     1542.10     1379.10      119.22 o   0.3791E-04
   1   1  13     1462.72     1339.53      118.18 o   0.3841E-04
   2   1  13       21.77        0.59       42.26 <   0.0000E+00
   3   1  13     1838.32     1605.99      133.51 o   0.3036E-04
   4   1  13      173.29      171.90       52.82 o   0.2389E-03
   5   1  13      299.63      363.56       63.61 o   0.1519E-03
   6   1  13      102.86      136.75       61.39 <   0.0000E+00
   7   1  13      196.34      199.93       67.61 <   0.0000E+00
   8   1  13      -89.21        2.62       66.69 <   0.0000E+00
   9   1  13      119.51      236.74       87.63 <   0.0000E+00
 -12   2  13      258.37      347.30      109.91 <   0.0000E+00
 -11   2  13      376.74      439.13      102.46 o   0.7260E-04
 -10   2  13     2773.48     2797.74      175.11 o   0.1731E-04
  -9   2  13       11.95       16.51       36.81 <   0.0000E+00
  -8   2  13      787.91      853.28       70.99 o   0.8446E-04
  -7   2  13       30.73       36.76       52.87 <   0.0000E+00
  -6   2  13       67.22      104.89       76.76 <   0.0000E+00
  -5   2  13      363.22      360.12       46.73 o   0.2007E-03
  -4   2  13      493.83      487.09       49.80 o   0.1557E-03
  -3   2  13     1139.19      995.72       67.23 o   0.7503E-04
  -2   2  13     1996.38     1619.96       95.63 o   0.4051E-04
  -1   2  13      144.69      136.62       48.95 o   0.2885E-03
   0   2  13     1589.06     1390.17      119.85 o   0.3705E-04
   1   2  13       67.44        2.75      130.02 <   0.0000E+00
   2   2  13      233.90      214.40       59.76 o   0.1886E-03
   3   2  13       38.84       17.24       86.92 <   0.0000E+00
   4   2  13      899.31      849.39       97.52 o   0.6030E-04
   5   2  13      257.37      200.23       65.33 o   0.1682E-03
   6   2  13     1415.77     1238.35      131.66 o   0.3526E-04
   7   2  13       58.90       34.93       94.31 <   0.0000E+00
   8   2  13      434.08      629.14       98.39 o   0.7066E-04
   9   2  13      328.65      428.53       97.78 o   0.7919E-04
 -11   3  13      388.41      338.87       95.51 o   0.8404E-04
 -10   3  13       54.35       12.78      114.45 <   0.0000E+00
  -9   3  13      211.99      225.44       67.85 o   0.1589E-03
  -8   3  13      455.85      512.25       60.78 o   0.1322E-03
  -7   3  13      -37.77       14.17       63.29 <   0.0000E+00
  -6   3  13       -4.05        3.25       14.19 <   0.0000E+00
  -5   3  13      714.78      688.46       72.21 o   0.9197E-04
  -4   3  13      860.04      801.92       63.06 o   0.9390E-04
  -3   3  13       12.80       12.75       24.95 <   0.0000E+00
  -2   3  13      212.56      177.66       39.42 o   0.3438E-03
  -1   3  13      296.21      234.20       60.46 o   0.1760E-03
   0   3  13       44.39       95.35       64.61 <   0.0000E+00
   1   3  13       57.19      112.89       66.99 <   0.0000E+00
   2   3  13      326.52      286.69       62.26 o   0.1628E-03
   3   3  13      548.04      444.82       79.08 o   0.9900E-04
   4   3  13      546.33      626.12       81.54 o   0.8869E-04
   5   3  13       98.17        0.18       58.64 <   0.0000E+00
   6   3  13      200.61      225.24       62.86 o   0.1784E-03
   7   3  13      557.43      643.19       95.84 o   0.7073E-04
   8   3  13      101.16       68.80      119.36 <   0.0000E+00
   9   3  13       40.97       19.03      247.49 <   0.0000E+00
 -11   4  13       83.66       71.52      179.87 <   0.0000E+00
 -10   4  13       66.30       84.51      168.61 <   0.0000E+00
  -9   4  13     1920.70     1977.39      144.58 o   0.2596E-04
  -8   4  13      145.40       92.44       60.00 <   0.0000E+00
  -7   4  13     2572.02     2691.85      134.85 o   0.2299E-04
  -6   4  13      554.44      631.19       58.65 o   0.1198E-03
  -5   4  13       36.28        0.08       51.14 <   0.0000E+00
  -4   4  13     1152.20     1222.94       73.54 o   0.6365E-04
  -3   4  13       56.77       76.83       71.72 <   0.0000E+00
  -2   4  13      240.44      205.53       41.66 o   0.2956E-03
  -1   4  13     2688.55     2441.59      127.67 o   0.2467E-04
   0   4  13     1188.27     1096.51      104.96 o   0.4876E-04
   1   4  13      898.46      966.77       93.87 o   0.6039E-04
   2   4  13     1951.00     1780.00      137.44 o   0.2803E-04
   3   4  13        2.56        8.00       25.42 <   0.0000E+00
   4   4  13     1473.81     1622.48      123.19 o   0.3461E-04
   5   4  13      172.01      106.01       57.35 o   0.2343E-03
   6   4  13       66.58       37.78       71.96 <   0.0000E+00
   7   4  13       80.67       44.74      118.31 <   0.0000E+00
   8   4  13     -134.02       13.32       81.10 <   0.0000E+00
 -11   5  13       91.34       19.21      111.14 <   0.0000E+00
 -10   5  13      269.47      305.60       84.81 o   0.1059E-03
  -9   5  13      -14.23        6.40       55.26 <   0.0000E+00
  -8   5  13      540.92      663.20       85.56 o   0.8180E-04
  -7   5  13     1047.99     1192.56      101.50 o   0.5016E-04
  -6   5  13      439.91      532.86       69.11 o   0.1142E-03
  -5   5  13     2057.85     2180.75      119.77 o   0.2927E-04
  -4   5  13       55.20        4.51       61.82 <   0.0000E+00
  -3   5  13      163.69      197.90       37.10 o   0.3565E-03
  -2   5  13       13.37        4.77       21.79 <   0.0000E+00
  -1   5  13        5.98        8.46       16.45 <   0.0000E+00
   0   5  13      944.13     1159.88       95.05 o   0.5472E-04
   1   5  13     1934.35     1732.94      135.55 o   0.2894E-04
   2   5  13     2114.90     2295.30      145.22 o   0.2378E-04
   3   5  13     2169.11     1864.65      150.91 o   0.2475E-04
   4   5  13      716.21      693.88       92.87 o   0.6959E-04
   5   5  13       90.49        1.06       59.90 <   0.0000E+00
   6   5  13      197.19      236.84       68.83 <   0.0000E+00
   7   5  13      -48.66       60.69      186.85 <   0.0000E+00
   8   5  13      690.60      634.03      180.97 o   0.2629E-04
 -10   6  13      982.54     1162.95      131.22 o   0.3793E-04
  -9   6  13      249.83      209.99       80.89 o   0.1209E-03
  -8   6  13       62.88        2.00       78.62 <   0.0000E+00
  -7   6  13      193.21      261.70       61.74 o   0.1765E-03
  -6   6  13      495.11      418.67       74.34 o   0.1119E-03
  -5   6  13      200.89      221.57       53.65 o   0.2228E-03
  -4   6  13      217.11      118.04       52.19 o   0.2617E-03
  -3   6  13     1248.88     1117.79       88.85 o   0.5623E-04
  -2   6  13      583.32      520.82       58.86 o   0.1298E-03
  -1   6  13      500.52      577.22       53.72 o   0.1386E-03
   0   6  13      204.45      176.41       55.24 o   0.2256E-03
   1   6  13     1272.35     1211.94      112.40 o   0.4298E-04
   2   6  13      813.52      783.05       93.61 o   0.6614E-04
   3   6  13      267.19      332.13       64.06 o   0.1529E-03
   4   6  13      -58.90        5.19      109.79 <   0.0000E+00
   5   6  13      194.63      155.19       66.41 <   0.0000E+00
   6   6  13      311.58      368.14      105.00 o   0.7298E-04
   7   6  13       -4.27       78.16       19.63 <   0.0000E+00
   8   6  13      283.41      323.23      155.36 <   0.0000E+00
 -10   7  13       19.63       57.31       90.08 <   0.0000E+00
  -9   7  13      225.08      242.44       80.77 <   0.0000E+00
  -8   7  13        7.40        8.69       49.84 <   0.0000E+00
  -7   7  13      -25.04       10.37       72.15 <   0.0000E+00
  -6   7  13      -32.44        8.00       78.28 <   0.0000E+00
  -5   7  13       -4.27       23.90       24.93 <   0.0000E+00
  -4   7  13      474.63      396.81       68.68 o   0.1244E-03
  -3   7  13     1985.15     1840.97      129.86 o   0.2945E-04
  -2   7  13     1085.83     1055.86       96.32 o   0.5510E-04
  -1   7  13     1679.97     1585.40       95.07 o   0.4279E-04
   0   7  13      160.48      160.51       54.41 <   0.0000E+00
   1   7  13      594.56      602.53       79.42 o   0.9027E-04
   2   7  13      462.67      414.21       73.24 o   0.1152E-03
   3   7  13       60.61       42.42      102.06 <   0.0000E+00
   4   7  13      438.77      325.64      122.07 o   0.5648E-04
   5   7  13      654.74      502.42      124.63 o   0.5030E-04
   6   7  13      433.65      317.28      129.75 o   0.5106E-04
   7   7  13      184.39      464.14      139.14 <   0.0000E+00
  -9   8  13      -59.97       11.69       94.48 <   0.0000E+00
  -8   8  13      110.33      115.77       82.82 <   0.0000E+00
  -7   8  13      256.09      246.03       70.19 o   0.1463E-03
  -6   8  13      295.64      238.90       68.66 o   0.1493E-03
  -5   8  13      639.66      684.75       80.70 o   0.8400E-04
  -4   8  13      104.43      127.36       56.79 <   0.0000E+00
  -3   8  13      266.34      281.78       55.20 o   0.1953E-03
  -2   8  13      714.50      742.62      100.73 o   0.6203E-04
  -1   8  13       27.32       20.47       80.86 <   0.0000E+00
   0   8  13      824.62      886.35      131.46 o   0.4079E-04
   1   8  13      182.25      124.37       82.58 <   0.0000E+00
   2   8  13       84.08        0.13      152.22 <   0.0000E+00
   3   8  13      989.37     1155.66      153.66 o   0.3051E-04
   4   8  13       30.73      129.10      129.07 <   0.0000E+00
   5   8  13      102.44      109.46      109.27 <   0.0000E+00
   6   8  13      292.80      413.93      147.68 <   0.0000E+00
  -8   9  13      111.40       36.11      102.91 <   0.0000E+00
  -7   9  13      195.77      144.16       94.75 <   0.0000E+00
  -6   9  13      196.05      136.86       67.16 <   0.0000E+00
  -5   9  13      264.63      307.09       66.83 o   0.1499E-03
  -4   9  13      152.38       62.86       48.75 o   0.3260E-03
  -3   9  13       14.09        6.52       21.26 <   0.0000E+00
  -2   9  13       79.82      103.58      101.54 <   0.0000E+00
  -1   9  13      -65.73       47.98       76.25 <   0.0000E+00
   0   9  13       65.73       50.63      289.21 <   0.0000E+00
   3   9  13      253.53      188.20      116.10 <   0.0000E+00
   4   9  13       59.75       70.86      325.07 <   0.0000E+00
   5   9  13     -115.24       11.34      108.41 <   0.0000E+00
   6   9  13       66.58       64.78      439.46 <   0.0000E+00
  -7  10  13       77.40       24.22      202.68 <   0.0000E+00
  -6  10  13      611.78      435.79       93.77 o   0.7881E-04
  -5  10  13      384.42      417.97       76.58 o   0.1103E-03
  -4  10  13      393.53      362.04       72.35 o   0.1231E-03
  -3  10  13        0.85      137.29        9.13 <   0.0000E+00
  -2  10  13       10.67      103.05       62.14 <   0.0000E+00
   3  10  13       25.61        0.63      178.24 <   0.0000E+00
  -6  11  13      322.25      466.88      123.87 <   0.0000E+00
  -5  11  13      125.06       53.85       67.93 <   0.0000E+00
  -4  11  13      659.87      577.53       86.77 o   0.8092E-04
  -3  11  13       89.63      399.47       35.85 <   0.0000E+00
  -2  11  13      -59.75       45.89       90.83 <   0.0000E+00
   2  11  13      267.19       35.81      153.66 <   0.0000E+00
   3  11  13       87.07       63.95      153.66 <   0.0000E+00
 -11   0  14      104.57      156.78      107.83 <   0.0000E+00
 -10   0  14      539.08      615.61      108.42 o   0.6068E-04
  -9   0  14      -43.54       15.70      120.22 <   0.0000E+00
  -8   0  14     2291.18     1959.20      155.32 o   0.2326E-04
  -7   0  14      114.81      121.51       54.00 <   0.0000E+00
  -6   0  14     5122.71     4643.95      277.43 o   0.7611E-05
  -5   0  14     6765.12     6906.99      203.48 o   0.7626E-05
  -4   0  14      722.61      737.26       82.46 o   0.7737E-04
  -3   0  14     1872.89     1893.91      186.95 o   0.1936E-04
  -2   0  14      143.41       10.06       72.56 <   0.0000E+00
  -1   0  14      664.13      420.24      118.66 o   0.5554E-04
   0   0  14     3986.51     4115.41      223.65 o   0.1061E-04
   1   0  14     5466.73     5679.35      266.34 o   0.7244E-05
   2   0  14     1434.97     1463.64      165.61 o   0.2522E-04
   3   0  14      344.87      363.25       99.02 o   0.7912E-04
   4   0  14       67.44      134.76      226.59 <   0.0000E+00
   5   0  14       34.15        0.16      107.90 <   0.0000E+00
   6   0  14      -96.46       50.56       66.58 <   0.0000E+00
   7   0  14      437.92      484.37      124.63 o   0.5220E-04
   8   0  14       10.24       70.53       52.45 <   0.0000E+00
 -11   1  14       94.75       26.94       84.47 <   0.0000E+00
 -10   1  14      108.84        4.46       76.33 <   0.0000E+00
  -9   1  14       56.77        1.24       91.59 <   0.0000E+00
  -8   1  14      527.76      678.41       63.73 o   0.1099E-03
  -7   1  14     2711.17     2788.56      106.27 o   0.2627E-04
  -6   1  14      262.64      268.80       54.50 o   0.1991E-03
  -5   1  14      215.97      166.35       41.72 o   0.3226E-03
  -4   1  14     3986.51     4416.27      107.36 o   0.1710E-04
  -3   1  14     3330.91     3516.21      145.48 o   0.1756E-04
  -2   1  14     2888.30     2813.25      137.93 o   0.2140E-04
  -1   1  14     5099.66     5062.43      177.17 o   0.1108E-04
   0   1  14      773.40      787.98       93.03 o   0.6638E-04
   1   1  14     2311.24     2300.87      130.69 o   0.2598E-04
   2   1  14     1692.35     1820.35      131.68 o   0.3007E-04
   3   1  14      698.71      580.78       90.59 o   0.7584E-04
   4   1  14       35.85       26.69       69.47 <   0.0000E+00
   5   1  14      589.01      549.90       88.55 o   0.8101E-04
   6   1  14      -17.07        8.06       48.75 <   0.0000E+00
   7   1  14       46.52       62.39      119.27 <   0.0000E+00
   8   1  14        3.41      166.05       53.24 <   0.0000E+00
 -11   2  14       89.92      114.75       91.56 <   0.0000E+00
 -10   2  14      701.98      726.99      101.70 o   0.6172E-04
  -9   2  14       62.10       29.72      105.43 <   0.0000E+00
  -8   2  14      226.64      233.91       47.86 o   0.2470E-03
  -7   2  14      -28.38        1.19       50.50 <   0.0000E+00
  -6   2  14     1054.03     1066.64       75.13 o   0.6865E-04
  -5   2  14     3011.01     3464.57      102.53 o   0.2252E-04
  -4   2  14     3218.87     3355.11      101.38 o   0.2297E-04
  -3   2  14     1365.83     1217.75      114.40 o   0.4164E-04
  -2   2  14     1102.91     1124.45      104.54 o   0.4920E-04
  -1   2  14      549.32      409.59       77.22 o   0.1046E-03
   0   2  14     1167.78     1021.28      107.75 o   0.4897E-04
   1   2  14     1418.75     1110.94      119.25 o   0.4048E-04
   2   2  14      204.87       99.62       59.41 o   0.2228E-03
   3   2  14       13.66       41.89       40.18 <   0.0000E+00
   4   2  14      547.18      538.69       88.14 o   0.8322E-04
   5   2  14      -12.38       52.86       54.78 <   0.0000E+00
   6   2  14        6.40      145.01       31.86 <   0.0000E+00
   7   2  14      -23.90        1.75      102.90 <   0.0000E+00
   8   2  14      430.66      636.18      102.23 o   0.6698E-04
 -11   3  14      -34.71       16.84      121.62 <   0.0000E+00
 -10   3  14       54.92       96.74      126.33 <   0.0000E+00
  -9   3  14     2492.92     2520.16      159.12 o   0.2021E-04
  -8   3  14      759.31      716.14       73.12 o   0.8970E-04
  -7   3  14      529.69      566.59       60.83 o   0.1240E-03
  -6   3  14      151.31      110.08       42.65 o   0.3614E-03
  -5   3  14      428.53      464.59       54.18 o   0.1567E-03
  -4   3  14     1676.55     1529.04       86.56 o   0.4721E-04
  -3   3  14     6647.88     6512.85      154.38 o   0.9324E-05
  -2   3  14     4740.28     4389.79      168.15 o   0.1270E-04
  -1   3  14        3.84       45.82       15.15 <   0.0000E+00
   0   3  14      367.07      330.05       64.05 o   0.1491E-03
   1   3  14       42.26       43.32       56.82 <   0.0000E+00
   2   3  14     1722.65     1977.13      136.43 o   0.2810E-04
   3   3  14     3273.29     3371.09      155.74 o   0.1718E-04
   4   3  14       70.85        8.72       97.71 <   0.0000E+00
   5   3  14      105.42       57.83       52.67 <   0.0000E+00
   6   3  14       11.95       16.34       28.76 <   0.0000E+00
   7   3  14      310.73      313.64       90.46 o   0.9442E-04
   8   3  14      371.76      336.04       99.99 o   0.7899E-04
 -11   4  14      149.67      144.57      112.26 <   0.0000E+00
 -10   4  14     1263.96     1261.48      132.60 o   0.3537E-04
  -9   4  14        5.12       31.95       31.70 <   0.0000E+00
  -8   4  14      248.69      309.83       66.43 o   0.1504E-03
  -7   4  14     1074.74     1019.55       99.08 o   0.5426E-04
  -6   4  14      973.15      813.91       75.02 o   0.7876E-04
  -5   4  14      416.58      481.60       63.20 o   0.1321E-03
  -4   4  14     2451.87     2118.99       96.10 o   0.3328E-04
  -3   4  14      305.32      233.05       45.67 o   0.2490E-03
  -2   4  14      754.19      621.32       83.61 o   0.8165E-04
  -1   4  14      276.15      148.62       57.42 o   0.2114E-03
   0   4  14      124.63       91.48       49.80 <   0.0000E+00
   1   4  14      665.84      645.87       88.01 o   0.7777E-04
   2   4  14      833.15      938.65       98.69 o   0.5777E-04
   3   4  14      216.40      235.47       62.20 o   0.1784E-03
   4   4  14      -10.67       38.98       32.43 <   0.0000E+00
   5   4  14      132.31      141.45       56.57 <   0.0000E+00
   6   4  14       17.93        0.59       64.94 <   0.0000E+00
   7   4  14       44.82      102.38      145.66 <   0.0000E+00
   8   4  14      664.13      539.12      168.17 o   0.3040E-04
 -11   5  14     1061.08      772.82      267.19 o   0.1273E-04
 -10   5  14      346.86      293.78      100.93 o   0.7946E-04
  -9   5  14      -16.22       28.61       54.04 <   0.0000E+00
  -8   5  14     1473.96     1637.48      125.87 o   0.3357E-04
  -7   5  14      434.22      558.93       70.00 o   0.1113E-03
  -6   5  14        7.97       15.84       29.07 <   0.0000E+00
  -5   5  14     1564.44     1563.44      109.76 o   0.3910E-04
  -4   5  14     2527.35     2861.63      113.54 o   0.2520E-04
  -3   5  14        7.40       19.06       14.78 <   0.0000E+00
  -2   5  14      384.14      287.19       62.04 o   0.1598E-03
  -1   5  14     1305.22     1143.71      112.64 o   0.4377E-04
   0   5  14      653.89      466.66       83.04 o   0.9064E-04
   1   5  14      109.69       69.04       56.72 <   0.0000E+00
   2   5  14      294.08      237.37       67.00 o   0.1553E-03
   3   5  14      240.73      288.97       62.49 o   0.1655E-03
   4   5  14     1975.33     1697.07      150.00 o   0.2611E-04
   5   5  14      763.58      750.30      104.43 o   0.5857E-04
   6   5  14      266.34      239.84       78.78 o   0.1231E-03
   7   5  14     -131.46        6.39       85.36 <   0.0000E+00
 -10   6  14      -26.75       44.44       99.73 <   0.0000E+00
  -9   6  14      244.14      239.06       89.24 <   0.0000E+00
  -8   6  14       40.41       74.54       79.56 <   0.0000E+00
  -7   6  14      525.56      447.68       79.32 o   0.9927E-04
  -6   6  14     2881.90     2862.49      140.11 o   0.2099E-04
  -5   6  14      -80.81        2.03       86.21 <   0.0000E+00
  -4   6  14       58.90       20.29       74.36 <   0.0000E+00
  -3   6  14      512.61      355.74       72.46 o   0.1189E-03
  -2   6  14     1333.82     1152.49      115.08 o   0.4274E-04
  -1   6  14       56.34       10.43      109.17 <   0.0000E+00
   0   6  14     2295.02     2075.41      128.58 o   0.2767E-04
   1   6  14     1467.84     1130.86      123.45 o   0.3863E-04
   2   6  14      160.48      160.24       54.17 o   0.2412E-03
   3   6  14      506.64      681.88       81.88 o   0.8590E-04
   4   6  14     1420.03     1216.86      131.62 o   0.3528E-04
   5   6  14      107.99       51.78       92.48 <   0.0000E+00
   6   6  14     1573.26     1756.21      219.39 o   0.1586E-04
   7   6  14      864.74      890.08      198.05 o   0.2154E-04
  -9   7  14       82.23      148.54      162.07 <   0.0000E+00
  -8   7  14      527.55      531.56       93.38 o   0.7757E-04
  -7   7  14       -1.99       81.99       28.80 <   0.0000E+00
  -6   7  14      -51.79       20.76       60.46 <   0.0000E+00
  -5   7  14      770.27      882.37       83.08 o   0.7199E-04
  -4   7  14      314.57      192.59       60.55 o   0.1830E-03
  -3   7  14       58.90       18.71      124.87 <   0.0000E+00
  -2   7  14      544.62      320.33      110.97 o   0.6460E-04
  -1   7  14     1470.40     1399.62      124.07 o   0.3631E-04
   0   7  14      464.38      674.54       79.08 o   0.8990E-04
   1   7  14        5.98        6.29       32.26 <   0.0000E+00
   2   7  14        5.12        3.30       15.24 <   0.0000E+00
   3   7  14      498.53      623.30       84.54 o   0.8554E-04
   4   7  14      298.77      583.86      110.97 <   0.0000E+00
   5   7  14     2078.62     2205.32      240.73 o   0.1286E-04
   6   7  14      664.13      965.55      174.14 o   0.2674E-04
  -9   8  14      168.74       91.82       91.12 <   0.0000E+00
  -8   8  14     1127.38     1324.69      125.96 o   0.3765E-04
  -7   8  14      520.15      650.64       92.28 o   0.7529E-04
  -6   8  14      167.60      187.70       90.53 <   0.0000E+00
  -5   8  14        1.71       13.96       20.36 <   0.0000E+00
  -4   8  14      182.25       41.39       53.99 o   0.2802E-03
  -3   8  14       72.56       85.58       60.75 <   0.0000E+00
  -1   8  14        9.39       14.33       31.93 <   0.0000E+00
   0   8  14       61.46       21.19      184.39 <   0.0000E+00
   1   8  14      177.56      229.88      101.64 <   0.0000E+00
   2   8  14     1676.13     1545.68      139.46 o   0.3002E-04
   3   8  14     2068.38     2221.96      223.65 o   0.1426E-04
   4   8  14      309.87      570.31      126.34 <   0.0000E+00
   5   8  14      458.41      543.72      160.48 <   0.0000E+00
   6   8  14      262.07      223.59      152.80 <   0.0000E+00
  -8   9  14      261.43      351.59       75.86 o   0.1215E-03
  -7   9  14     1271.36     1108.43      128.60 o   0.3801E-04
  -6   9  14      169.87      230.25       71.65 <   0.0000E+00
  -5   9  14      422.55      361.11       85.41 o   0.9764E-04
  -4   9  14      102.01       37.24       47.73 <   0.0000E+00
  -3   9  14      330.79      454.10       59.30 o   0.1482E-03
  -2   9  14      369.63      339.66      107.56 o   0.7018E-04
   0   9  14      247.56      146.81      104.14 <   0.0000E+00
   3   9  14     1266.81     1252.79      188.65 o   0.2158E-04
   4   9  14     1085.83     1123.54      207.44 o   0.1915E-04
   5   9  14      166.46      325.41      140.85 <   0.0000E+00
  -7  10  14      495.68      416.53       98.11 o   0.7613E-04
  -6  10  14      110.12       39.16      137.44 <   0.0000E+00
  -5  10  14      272.31       76.15       73.16 o   0.1551E-03
  -4  10  14      110.12      109.29      112.68 <   0.0000E+00
  -3  10  14       22.19        8.13      102.98 <   0.0000E+00
  -2  10  14      301.34      218.38      109.27 <   0.0000E+00
  -5  11  14      817.79      494.62       94.44 o   0.7306E-04
  -4  11  14      303.90      259.90       70.20 o   0.1419E-03
 -11   1  15      267.19      223.04      124.97 <   0.0000E+00
 -10   1  15      283.41      472.57       70.89 o   0.1218E-03
  -9   1  15      395.02      283.30       63.08 o   0.1557E-03
  -8   1  15      -25.40        0.14       46.44 <   0.0000E+00
  -7   1  15      510.05      479.94       60.41 o   0.1337E-03
  -6   1  15       76.26       34.70       99.19 <   0.0000E+00
  -5   1  15     1026.51     1190.46       72.20 o   0.6704E-04
  -4   1  15     1453.33     1332.08      121.86 o   0.3757E-04
  -3   1  15      554.01      612.96       81.21 o   0.8712E-04
  -2   1  15      177.98      214.41       58.29 o   0.2059E-03
  -1   1  15      -10.24       22.94       45.26 <   0.0000E+00
   0   1  15      223.23      189.55       78.46 <   0.0000E+00
   1   1  15       89.21        1.18       42.29 <   0.0000E+00
   2   1  15      309.87      255.24       67.39 o   0.1501E-03
   3   1  15      811.39      860.91      100.29 o   0.5856E-04
   4   1  15     1916.85     1675.40      150.60 o   0.2629E-04
   5   1  15      305.18      399.73       76.37 o   0.1156E-03
   6   1  15      360.66      410.50       84.33 o   0.9845E-04
   7   1  15      124.63       46.95       93.45 <   0.0000E+00
   8   1  15       36.71       94.94      118.04 <   0.0000E+00
 -11   2  15      449.30      517.54      112.76 o   0.6033E-04
 -10   2  15      -44.39        5.04      154.68 <   0.0000E+00
  -9   2  15      127.83      186.72       67.41 <   0.0000E+00
  -8   2  15       64.88       11.50       88.86 <   0.0000E+00
  -7   2  15      -52.71       18.84       69.69 <   0.0000E+00
  -6   2  15       72.56      156.01       67.17 <   0.0000E+00
  -5   2  15      675.66      693.09       62.05 o   0.1064E-03
  -4   2  15      708.10      702.19       83.12 o   0.7927E-04
  -3   2  15     2225.45     2318.37      147.43 o   0.2324E-04
  -2   2  15      -21.34       12.00       40.19 <   0.0000E+00
  -1   2  15      373.47      312.71       68.56 o   0.1374E-03
   0   2  15       -0.43        5.61        6.40 <   0.0000E+00
   1   2  15       39.69       76.43       67.32 <   0.0000E+00
   2   2  15     1009.01      949.87      108.39 o   0.5041E-04
   3   2  15      704.25      636.44       94.49 o   0.7075E-04
   4   2  15      265.91      294.68       67.35 o   0.1487E-03
   5   2  15     1159.67     1102.18      121.63 o   0.4143E-04
   6   2  15      128.05      194.51       87.56 <   0.0000E+00
   7   2  15      152.80       53.61       85.74 <   0.0000E+00
   8   2  15     -150.67       48.92       59.68 <   0.0000E+00
 -11   3  15      -15.08        2.86       94.84 <   0.0000E+00
 -10   3  15      -76.54       12.69      140.53 <   0.0000E+00
  -9   3  15      919.94      832.94      107.16 o   0.5403E-04
  -8   3  15       84.80      171.56      133.83 <   0.0000E+00
  -7   3  15      125.06       64.68       42.93 <   0.0000E+00
  -6   3  15      188.65      211.42       45.09 o   0.2774E-03
  -5   3  15      795.03      672.74       78.06 o   0.8498E-04
  -4   3  15      279.43      196.25       46.23 o   0.2614E-03
  -3   3  15      552.73      521.17       74.55 o   0.1013E-03
  -2   3  15      336.76      243.90       65.20 o   0.1559E-03
  -1   3  15      484.44      438.26       76.95 o   0.1064E-03
   0   3  15      411.46      384.51       74.27 o   0.1161E-03
   1   3  15      117.80      275.98       71.94 <   0.0000E+00
   2   3  15      907.42      783.23      102.79 o   0.5759E-04
   3   3  15     1006.44     1094.75      110.60 o   0.4767E-04
   4   3  15      425.97      449.89       80.99 o   0.9918E-04
   5   3  15       34.15        0.14       97.07 <   0.0000E+00
   6   3  15      315.85      242.49       82.64 o   0.1126E-03
   7   3  15      173.72      255.74       86.49 <   0.0000E+00
 -10   4  15     1439.81     1669.03      145.58 o   0.2851E-04
  -9   4  15       -9.96       10.81       69.97 <   0.0000E+00
  -8   4  15      149.67      205.31       56.10 <   0.0000E+00
  -7   4  15      554.87      503.10       79.34 o   0.9546E-04
  -6   4  15      -23.05        0.88       67.05 <   0.0000E+00
  -5   4  15       84.94      191.88      100.32 <   0.0000E+00
  -4   4  15      361.66      179.58       53.26 o   0.2104E-03
  -3   4  15        1.28       34.56       10.74 <   0.0000E+00
  -2   4  15     4342.91     4061.15      167.65 o   0.1367E-04
  -1   4  15      938.15      650.20       98.69 o   0.6343E-04
   0   4  15     2380.38     2648.91      145.26 o   0.2200E-04
   1   4  15     2957.87     2889.95      149.11 o   0.1956E-04
   2   4  15      134.02       72.51       49.91 <   0.0000E+00
   3   4  15     1025.22      970.44      110.54 o   0.4930E-04
   4   4  15       35.85      109.10       64.61 <   0.0000E+00
   5   4  15      405.91      393.48       79.74 o   0.1053E-03
   6   4  15      697.43      533.12      111.67 o   0.5855E-04
   7   4  15      -22.62       19.24      141.73 <   0.0000E+00
 -10   5  15       33.86       82.03      156.61 <   0.0000E+00
  -9   5  15     1877.44     1980.48      153.35 o   0.2430E-04
  -8   5  15     1103.19     1170.76      116.90 o   0.4277E-04
  -7   5  15      355.97      389.35       73.32 o   0.1200E-03
  -6   5  15      784.50      842.37       86.41 o   0.7050E-04
  -5   5  15       80.67      116.79      125.22 <   0.0000E+00
  -4   5  15       81.10       71.57      124.69 <   0.0000E+00
  -3   5  15     1294.98     1407.47      112.06 o   0.4118E-04
  -2   5  15       52.50       27.92       60.59 <   0.0000E+00
  -1   5  15     1471.25     1313.11      121.03 o   0.3775E-04
   0   5  15     1686.37     1236.26      133.78 o   0.3362E-04
   1   5  15      125.49      181.47       51.63 <   0.0000E+00
   2   5  15     1398.27     1366.37      127.06 o   0.3590E-04
   3   5  15      201.46      125.22       64.52 o   0.1876E-03
   4   5  15       75.12       24.69      138.09 <   0.0000E+00
   5   5  15      144.69      106.08       75.38 <   0.0000E+00
   6   5  15      -26.04        0.42       87.91 <   0.0000E+00
   7   5  15      365.36      695.27      138.29 <   0.0000E+00
 -10   6  15      597.55      517.47      115.72 o   0.5641E-04
  -9   6  15       38.13      134.64      109.62 <   0.0000E+00
  -8   6  15      -31.30       76.34      117.25 <   0.0000E+00
  -7   6  15      745.51      631.71       96.17 o   0.6845E-04
  -6   6  15       52.93      107.79       75.06 <   0.0000E+00
  -5   6  15       16.65       64.92       50.70 <   0.0000E+00
  -4   6  15      357.68      190.68       89.63 o   0.1004E-03
  -3   6  15     1212.17     1136.06      169.87 o   0.2594E-04
  -2   6  15       77.25        2.79      108.68 <   0.0000E+00
  -1   6  15      -57.19       10.15      102.04 <   0.0000E+00
   0   6  15      565.96      576.23       82.10 o   0.8778E-04
   1   6  15       79.39       67.92      116.61 <   0.0000E+00
   2   6  15       11.52        2.95       46.68 <   0.0000E+00
   3   6  15      -39.27       74.34       68.44 <   0.0000E+00
   4   6  15      234.32      251.35       78.87 o   0.1230E-03
   5   6  15      183.53      196.52      103.29 <   0.0000E+00
   6   6  15      229.63      238.51      128.90 <   0.0000E+00
  -9   7  15       86.50        7.95       98.63 <   0.0000E+00
  -8   7  15       -6.83        6.51       44.59 <   0.0000E+00
  -7   7  15      410.89      389.95       82.34 o   0.1012E-03
  -6   7  15      -90.06        4.19       45.16 <   0.0000E+00
  -5   7  15     2638.18     2346.52      156.35 o   0.2092E-04
  -4   7  15     1515.64     1446.89      116.72 o   0.3798E-04
  -2   7  15      684.62      625.14      133.17 o   0.4365E-04
  -1   7  15        3.41       38.01       39.17 <   0.0000E+00
   0   7  15       50.36        5.88      117.69 <   0.0000E+00
   1   7  15      -22.62        9.35       54.70 <   0.0000E+00
   2   7  15      104.14       12.21      100.34 <   0.0000E+00
   3   7  15      437.92      345.23       89.44 o   0.9191E-04
   4   7  15     1129.37     1068.46      180.12 o   0.2408E-04
   5   7  15      -64.88       19.72      324.38 <   0.0000E+00
  -8   8  15      184.10      166.32       91.61 <   0.0000E+00
  -7   8  15      136.58       64.61      107.32 <   0.0000E+00
  -6   8  15     1298.82     1198.56      135.88 o   0.3456E-04
  -5   8  15      178.41       44.24       59.46 o   0.2383E-03
  -4   8  15     1211.32      922.23      100.04 o   0.5447E-04
  -3   8  15      466.94      398.41      117.80 o   0.5814E-04
  -1   8  15      331.21      406.22      104.14 o   0.7216E-04
   0   8  15      -19.63       59.63       72.25 <   0.0000E+00
   1   8  15       82.80      106.28      220.36 <   0.0000E+00
   2   8  15      708.52      822.10      153.66 o   0.3348E-04
   3   8  15       86.22       47.57      116.10 <   0.0000E+00
   4   8  15      286.82      231.47      129.75 <   0.0000E+00
   5   8  15      369.63      478.52      162.19 <   0.0000E+00
  -7   9  15       70.85        8.94      146.16 <   0.0000E+00
  -6   9  15      181.83       17.00       85.73 <   0.0000E+00
  -5   9  15      115.24        2.98      105.85 <   0.0000E+00
  -4   9  15      870.72      841.38       89.76 o   0.6674E-04
  -3   9  15      178.41      158.93      102.44 <   0.0000E+00
  -2   9  15       50.36       51.58      225.63 <   0.0000E+00
   0   9  15       94.75       17.61      102.44 <   0.0000E+00
   3   9  15      140.85        1.90      107.56 <   0.0000E+00
   4   9  15      291.95       55.00      134.02 <   0.0000E+00
  -6  10  15      -12.80       17.38       70.17 <   0.0000E+00
  -5  10  15      364.51      199.13      153.66 <   0.0000E+00
  -4  10  15       52.93       43.26      304.85 <   0.0000E+00
  -3  10  15      494.26      507.79      153.66 o   0.3623E-04
 -11   0  16      376.03      400.77      120.27 o   0.5690E-04
 -10   0  16       -6.40       32.26       25.42 <   0.0000E+00
  -9   0  16     4820.52     4863.08      233.45 o   0.9092E-05
  -8   0  16      565.11      588.49      100.74 o   0.6786E-04
  -7   0  16      138.29       59.60       65.48 <   0.0000E+00
  -6   0  16      -63.17        1.72      144.03 <   0.0000E+00
  -5   0  16      117.80       61.76       57.19 <   0.0000E+00
  -4   0  16      671.82      635.79      121.22 o   0.4997E-04
  -3   0  16      861.33      944.85      135.73 o   0.3836E-04
  -2   0  16       84.51       37.90      277.19 <   0.0000E+00
  -1   0  16      294.51      504.14       96.46 o   0.7877E-04
   0   0  16      385.85      445.71      106.71 o   0.6757E-04
   1   0  16     2718.00     2179.80      249.26 o   0.1191E-04
   2   0  16     1361.56     1447.75      185.24 o   0.2135E-04
   3   0  16      886.93     1040.90      154.51 o   0.3134E-04
   4   0  16      699.13     1000.22      144.27 o   0.3557E-04
   5   0  16      -46.95      157.61      200.95 <   0.0000E+00
   6   0  16      621.45      761.83      151.09 o   0.3486E-04
   7   0  16     3962.61     4023.23      309.87 o   0.7194E-05
 -11   1  16     1880.01     2038.76      159.23 o   0.2302E-04
 -10   1  16     3003.54     3529.79      156.90 o   0.1698E-04
  -9   1  16      800.50      908.88       88.43 o   0.6707E-04
  -8   1  16       64.24       43.94       92.00 <   0.0000E+00
  -7   1  16      413.38      503.67       59.46 o   0.1381E-03
  -6   1  16      188.37      226.34       49.23 o   0.2453E-03
  -5   1  16      667.98      572.06       84.56 o   0.8388E-04
  -4   1  16      146.40      141.90       51.03 <   0.0000E+00
  -3   1  16      107.56       84.12       60.41 <   0.0000E+00
  -2   1  16       38.84       15.23       87.81 <   0.0000E+00
  -1   1  16      116.52      244.46       54.33 <   0.0000E+00
   0   1  16      930.90     1009.54      103.84 o   0.5287E-04
   1   1  16      256.52      197.63       64.89 o   0.1704E-03
   2   1  16      437.92      469.49       80.61 o   0.9922E-04
   3   1  16      732.43      625.54       96.99 o   0.6807E-04
   4   1  16      755.47      815.66      104.35 o   0.5775E-04
   5   1  16     1961.67     2143.39      162.74 o   0.2193E-04
   6   1  16      903.15      796.66      121.63 o   0.4640E-04
   7   1  16      -35.00        3.50      127.78 <   0.0000E+00
 -10   2  16      -13.37       10.25       82.20 <   0.0000E+00
  -9   2  16      111.19      180.20       79.07 <   0.0000E+00
  -8   2  16     2659.95     2745.53      128.96 o   0.2327E-04
  -7   2  16     2006.49     2059.93      109.95 o   0.3269E-04
  -6   2  16        5.12        5.37       42.93 <   0.0000E+00
  -5   2  16      882.24      842.70       99.58 o   0.5954E-04
  -4   2  16      344.87      201.57       66.15 o   0.1578E-03
  -3   2  16      115.24      103.23       50.83 <   0.0000E+00
  -2   2  16       23.05       10.57       44.44 <   0.0000E+00
  -1   2  16       49.94      126.04      106.90 <   0.0000E+00
   0   2  16      -12.38       12.78       55.59 <   0.0000E+00
   1   2  16      280.85      275.00       63.52 o   0.1606E-03
   2   2  16     3060.31     3199.34      155.73 o   0.1798E-04
   3   2  16     4135.04     3883.61      182.30 o   0.1317E-04
   4   2  16      108.41       51.50       54.27 <   0.0000E+00
   5   2  16      454.14      338.89       91.88 o   0.8742E-04
   6   2  16      840.41      800.25      117.41 o   0.4919E-04
   7   2  16     1246.74     1307.25      145.77 o   0.3098E-04
 -10   3  16       32.72      129.89      172.34 <   0.0000E+00
  -9   3  16     1079.00     1238.45      120.86 o   0.4058E-04
  -8   3  16     1529.16     1647.92      125.78 o   0.3350E-04
  -7   3  16      -23.69       14.17       65.96 <   0.0000E+00
  -6   3  16     1331.68     1435.47      100.94 o   0.4530E-04
  -5   3  16      577.06      627.78       81.23 o   0.8665E-04
  -4   3  16        2.56        0.25       12.75 <   0.0000E+00
  -3   3  16      652.61      721.41       86.74 o   0.7691E-04
  -2   3  16     1303.94     1109.10      119.30 o   0.4130E-04
  -1   3  16      -46.52       15.77       78.61 <   0.0000E+00
   0   3  16      585.60      531.54       84.06 o   0.8808E-04
   1   3  16       -8.11        1.33       25.11 <   0.0000E+00
   2   3  16      306.88      350.06       69.23 o   0.1357E-03
   3   3  16      469.08      393.52       82.06 o   0.1005E-03
   4   3  16     2156.30     2124.50      166.00 o   0.2112E-04
   5   3  16     1446.50     1266.94      140.14 o   0.3230E-04
   6   3  16       -9.39       43.84       73.03 <   0.0000E+00
   7   3  16     -125.06       89.54      127.78 <   0.0000E+00
 -10   4  16       93.05       56.78       68.81 <   0.0000E+00
  -9   4  16       38.41        3.53      133.74 <   0.0000E+00
  -8   4  16      572.79      616.56       90.42 o   0.7711E-04
  -7   4  16     2035.51     2169.03      166.44 o   0.2118E-04
  -6   4  16      126.77      216.17       66.02 <   0.0000E+00
  -5   4  16      -68.29        0.48      188.48 <   0.0000E+00
  -4   4  16       34.57        2.34       70.19 <   0.0000E+00
  -3   4  16        6.83        0.32       26.98 <   0.0000E+00
  -2   4  16      134.02       66.83       74.92 <   0.0000E+00
  -1   4  16     1148.58     1026.55      110.18 o   0.4777E-04
   0   4  16      349.57      282.95       71.84 o   0.1323E-03
   1   4  16      381.58      357.40       71.25 o   0.1274E-03
   2   4  16      589.87      618.54       89.12 o   0.7789E-04
   3   4  16      631.70      697.95       93.74 o   0.7017E-04
   4   4  16       56.34       80.43       97.99 <   0.0000E+00
   5   4  16      516.45      505.66      100.61 o   0.7101E-04
   6   4  16      222.37      150.69       84.06 <   0.0000E+00
 -10   5  16     1546.80     1817.60      240.73 o   0.1363E-04
  -9   5  16     1229.53     1255.61      129.51 o   0.3678E-04
  -8   5  16       30.45        3.36       91.88 <   0.0000E+00
  -7   5  16      280.42      258.44       84.53 o   0.1087E-03
  -6   5  16      193.35       67.28       66.93 <   0.0000E+00
  -5   5  16      856.20      612.66      150.24 o   0.3567E-04
  -4   5  16     1297.54     1227.54      122.23 o   0.3914E-04
  -3   5  16     1116.14     1096.97      111.99 o   0.4570E-04
  -2   5  16       84.51       39.44       87.07 <   0.0000E+00
  -1   5  16       25.18      119.93       51.64 <   0.0000E+00
   0   5  16      194.63      118.52       58.33 o   0.2233E-03
   1   5  16       40.97       32.57      113.56 <   0.0000E+00
   2   5  16     1122.11     1178.34      120.74 o   0.4116E-04
   3   5  16     1432.84     1504.21      137.09 o   0.3144E-04
   4   5  16        0.43      100.02        7.24 <   0.0000E+00
   5   5  16      -46.52        3.70      152.99 <   0.0000E+00
   6   5  16      194.63       60.12       91.59 <   0.0000E+00
  -9   6  16      102.44      181.01      105.70 <   0.0000E+00
  -8   6  16       15.08        8.19       59.60 <   0.0000E+00
  -7   6  16        3.41        1.46       27.57 <   0.0000E+00
  -6   6  16     1252.72     1327.79      127.99 o   0.3646E-04
  -5   6  16     3942.97     3879.09      256.95 o   0.9289E-05
  -3   6  16     1102.05     1041.70      166.46 o   0.2742E-04
  -2   6  16      626.57      403.63       87.93 o   0.8708E-04
  -1   6  16      113.53       62.64       80.61 <   0.0000E+00
   0   6  16     1588.63     1711.69      137.64 o   0.2975E-04
   1   6  16     2429.04     2215.75      170.22 o   0.1981E-04
   2   6  16        5.55        3.75       36.25 <   0.0000E+00
   3   6  16      374.32      496.09       88.86 o   0.8709E-04
   4   6  16        6.40       25.18       61.72 <   0.0000E+00
   5   6  16      166.46      129.52      116.10 <   0.0000E+00
  -8   7  16       49.94       13.60      130.71 <   0.0000E+00
  -7   7  16      504.50      704.67      100.29 o   0.6616E-04
  -6   7  16     1100.34      993.47      121.93 o   0.4257E-04
  -5   7  16      323.53      417.34      107.56 o   0.6848E-04
  -4   7  16     2727.39     2819.43      216.83 o   0.1347E-04
  -2   7  16      797.30      679.46      145.97 o   0.3681E-04
  -1   7  16      240.73       72.71       93.05 <   0.0000E+00
   0   7  16      -21.77       52.25       79.79 <   0.0000E+00
   1   7  16     1038.03      997.64      121.86 o   0.4314E-04
   2   7  16     2256.60     2498.67      171.74 o   0.1901E-04
   3   7  16      362.37      278.54      100.14 o   0.8091E-04
   4   7  16     -137.44        5.21      110.12 <   0.0000E+00
   5   7  16      -13.66       11.85       89.60 <   0.0000E+00
  -7   8  16     1081.99      903.86      134.33 o   0.3853E-04
  -6   8  16      845.96      823.13       99.37 o   0.6004E-04
  -5   8  16      955.23      825.27      169.02 o   0.2795E-04
  -4   8  16      429.38      291.10      110.97 o   0.6717E-04
  -3   8  16      143.41       15.39       91.34 <   0.0000E+00
  -2   8  16      195.48      142.72      124.63 <   0.0000E+00
  -1   8  16     2062.40     1756.53      223.65 o   0.1498E-04
   0   8  16     2108.50     2302.10      234.75 o   0.1318E-04
   1   8  16      212.98      162.13       78.58 <   0.0000E+00
   2   8  16      146.83      122.05      110.12 <   0.0000E+00
   3   8  16       73.41      129.73      469.84 <   0.0000E+00
   4   8  16      522.43      793.49      179.26 <   0.0000E+00
  -6   9  16      141.70       17.14      140.00 <   0.0000E+00
  -5   9  16      111.83      155.57      128.05 <   0.0000E+00
  -4   9  16      310.73      460.78      134.88 <   0.0000E+00
  -3   9  16     2209.23     2322.18      256.09 o   0.1148E-04
  -2   9  16     3528.96     3592.47      274.87 o   0.8904E-05
   0   9  16     1311.19     1156.12      206.58 o   0.1890E-04
  -5  10  16      838.28      743.95      198.90 o   0.2183E-04
  -4  10  16     1573.26     1093.21      238.17 o   0.1483E-04
  -3  10  16       63.17       42.91      381.54 <   0.0000E+00
 -10   1  17      210.00      133.70       71.72 <   0.0000E+00
  -9   1  17       40.76      116.39      119.66 <   0.0000E+00
  -8   1  17      626.36      576.93       76.43 o   0.9450E-04
  -7   1  17      134.88      122.91       74.69 <   0.0000E+00
  -6   1  17      339.75      330.66       68.21 o   0.1370E-03
  -5   1  17     1296.26     1153.47      116.91 o   0.4208E-04
  -4   1  17       93.47      206.17       56.53 <   0.0000E+00
  -3   1  17      230.91      397.89       61.71 o   0.1566E-03
  -2   1  17      227.50      296.25       61.23 o   0.1736E-03
  -1   1  17       -3.41        3.46        9.41 <   0.0000E+00
   0   1  17      557.86      436.01       83.31 o   0.9352E-04
   1   1  17      192.92      171.86       57.46 o   0.2145E-03
   2   1  17      626.15      580.56       92.55 o   0.7487E-04
   3   1  17      750.78      677.99      105.72 o   0.5996E-04
   4   1  17       59.75      121.07      184.30 <   0.0000E+00
   5   1  17       17.07        9.65       65.90 <   0.0000E+00
   6   1  17      -30.30       13.95       95.48 <   0.0000E+00
 -10   2  17      -37.28       17.54       66.70 <   0.0000E+00
  -9   2  17      266.62      597.37       81.57 o   0.9546E-04
  -8   2  17       25.04       34.23       68.76 <   0.0000E+00
  -7   2  17      904.01     1041.45      157.07 o   0.3027E-04
  -6   2  17      978.27      936.08      148.53 o   0.3345E-04
  -5   2  17      384.99      420.90       67.94 o   0.1271E-03
  -4   2  17      834.86      911.71       93.58 o   0.6276E-04
  -3   2  17        1.71       19.09        9.93 <   0.0000E+00
  -2   2  17       77.68      178.47      122.25 <   0.0000E+00
  -1   2  17      -11.10        1.83       38.41 <   0.0000E+00
   0   2  17       17.50        2.47       52.39 <   0.0000E+00
   1   2  17      201.03      279.42       62.48 o   0.1703E-03
   2   2  17     1010.29      850.29      118.33 o   0.4678E-04
   3   2  17      353.83      235.66       76.25 o   0.1265E-03
   4   2  17       85.36      120.60      195.31 <   0.0000E+00
   5   2  17       52.50       27.55       76.44 <   0.0000E+00
   6   2  17       24.76        1.22       91.80 <   0.0000E+00
 -10   3  17       23.62       81.44      143.02 <   0.0000E+00
  -9   3  17      243.29      344.34       78.77 o   0.1160E-03
  -8   3  17      530.54      481.05      103.84 o   0.6810E-04
  -7   3  17       -8.54        0.33       34.49 <   0.0000E+00
  -6   3  17       95.18      244.24       60.72 <   0.0000E+00
  -5   3  17      152.80       92.67       52.84 <   0.0000E+00
  -4   3  17      510.48      715.16       78.02 o   0.8861E-04
  -3   3  17       93.05       61.25       59.68 <   0.0000E+00
  -2   3  17      447.31      465.75       77.61 o   0.1049E-03
  -1   3  17      685.47      747.93       92.37 o   0.6895E-04
   0   3  17      490.84      587.95       81.57 o   0.9059E-04
   1   3  17      607.79      467.90       90.23 o   0.8175E-04
   2   3  17      376.46      325.79       77.82 o   0.1156E-03
   3   3  17      447.31      566.72       89.34 o   0.8182E-04
   4   3  17      274.02      324.19       80.01 o   0.1142E-03
   5   3  17     -152.80       13.13       87.05 <   0.0000E+00
   6   3  17      -49.08        4.50      159.38 <   0.0000E+00
  -9   4  17      412.31      409.38      105.33 o   0.6993E-04
  -8   4  17      132.74      168.73       79.52 <   0.0000E+00
  -7   4  17        5.98        8.70       21.99 <   0.0000E+00
  -6   4  17      185.24      157.73       93.90 <   0.0000E+00
  -5   4  17     1271.50     1018.15      128.85 o   0.3858E-04
  -4   4  17      243.71      233.21       64.61 o   0.1661E-03
  -3   4  17     5713.00     5560.73      204.67 o   0.9131E-05
  -2   4  17     1614.24     1401.87      133.43 o   0.3285E-04
  -1   4  17       35.85      101.55       81.38 <   0.0000E+00
   0   4  17     1269.79      945.47      123.21 o   0.4163E-04
   1   4  17     1149.00      997.09      121.19 o   0.4276E-04
   2   4  17      -40.97       21.82       97.02 <   0.0000E+00
   3   4  17      472.06      382.99       88.75 o   0.9025E-04
   4   4  17       77.25        9.87      153.97 <   0.0000E+00
   5   4  17     2267.27     2309.33      185.33 o   0.1797E-04
  -9   5  17     1521.62     1385.76      167.58 o   0.2469E-04
  -8   5  17      120.79        0.09       69.49 <   0.0000E+00
  -7   5  17     -110.12       74.50       75.12 <   0.0000E+00
  -6   5  17      275.73      188.68       95.61 <   0.0000E+00
  -5   5  17      384.99      358.62      100.73 o   0.7697E-04
  -4   5  17     1612.10     1574.15      137.67 o   0.3054E-04
  -3   5  17      388.83      411.51       79.13 o   0.1057E-03
  -2   5  17     1507.96     1300.48      132.19 o   0.3414E-04
  -1   5  17     3169.57     3111.05      162.38 o   0.1736E-04
   0   5  17       27.32        1.23       94.56 <   0.0000E+00
   1   5  17      618.04      472.50       96.25 o   0.7511E-04
   2   5  17      184.81       60.20       67.65 <   0.0000E+00
   3   5  17     1291.56      996.52      139.47 o   0.3502E-04
   4   5  17     1018.40      930.42      134.36 o   0.3854E-04
   5   5  17      344.87      259.71      105.94 o   0.7431E-04
  -8   6  17      130.18       45.29       81.77 <   0.0000E+00
  -7   6  17      257.80      474.71      107.56 <   0.0000E+00
  -6   6  17        9.39       55.62       31.55 <   0.0000E+00
  -5   6  17       74.27        0.24      255.48 <   0.0000E+00
  -3   6  17      880.11     1081.98      154.51 o   0.3095E-04
  -2   6  17      988.94     1038.05      118.31 o   0.4444E-04
  -1   6  17        4.27       15.26       29.81 <   0.0000E+00
   0   6  17      270.18      114.96       77.57 o   0.1375E-03
   1   6  17      258.23      225.12       77.32 o   0.1279E-03
   2   6  17      987.24      872.70      128.90 o   0.4152E-04
   3   6  17      186.52      134.56       86.64 <   0.0000E+00
   4   6  17       84.08       34.55      183.44 <   0.0000E+00
  -8   7  17      432.80      416.29      167.31 <   0.0000E+00
  -7   7  17      107.56      248.33      110.12 <   0.0000E+00
  -6   7  17      136.58      186.73      105.00 <   0.0000E+00
  -5   7  17      871.57      982.90      166.46 o   0.2818E-04
  -4   7  17      107.56       43.99       76.83 <   0.0000E+00
  -3   7  17       99.88      141.32      113.53 <   0.0000E+00
  -2   7  17       81.10       34.32      317.90 <   0.0000E+00
  -1   7  17       85.36        3.39      385.85 <   0.0000E+00
   0   7  17      449.02      403.00       93.26 o   0.8363E-04
   1   7  17      166.03      203.14       90.86 <   0.0000E+00
   2   7  17      484.87      587.11      108.65 o   0.6187E-04
   3   7  17     1703.87     1601.11      167.82 o   0.2350E-04
   4   7  17      282.56      194.96      163.05 <   0.0000E+00
  -7   8  17      695.72      586.31      180.97 o   0.2651E-04
  -6   8  17      248.41      136.86      133.17 <   0.0000E+00
  -5   8  17      105.00      120.45      110.12 <   0.0000E+00
  -4   8  17      198.05      205.56      121.22 <   0.0000E+00
  -3   8  17      100.73        8.32      110.12 <   0.0000E+00
  -2   8  17      287.68        1.07      151.09 <   0.0000E+00
  -1   8  17      813.52      692.82      164.75 o   0.3020E-04
   0   8  17      142.56       47.85      112.68 <   0.0000E+00
   1   8  17     1041.44     1049.16      187.80 o   0.2276E-04
   2   8  17      162.19      311.76      121.22 <   0.0000E+00
  -5   9  17      219.39      111.64      149.39 <   0.0000E+00
  -4   9  17     -195.48        5.48      126.34 <   0.0000E+00
  -3   9  17      165.61       14.04      133.17 <   0.0000E+00
  -2   9  17       55.49        1.50      315.16 <   0.0000E+00
  -1   9  17      220.24       31.27      157.07 <   0.0000E+00
  -9   0  18      -62.32       52.13      343.98 <   0.0000E+00
  -8   0  18      288.53      282.14      129.75 <   0.0000E+00
  -7   0  18      -16.22       62.98       64.88 <   0.0000E+00
  -6   0  18      662.43      533.90      123.78 o   0.5012E-04
  -5   0  18     2319.35     2225.56      189.51 o   0.1761E-04
  -4   0  18     1736.31     1637.73      200.61 o   0.1809E-04
  -3   0  18       52.93       16.36      165.13 <   0.0000E+00
  -2   0  18     2256.18     2261.84      229.63 o   0.1350E-04
  -1   0  18     2543.00     2674.58      208.29 o   0.1458E-04
   0   0  18      704.25      631.41      133.17 o   0.4338E-04
   1   0  18      559.99      578.07      122.07 o   0.5170E-04
   2   0  18      730.72      456.31      151.09 o   0.3681E-04
   3   0  18     1224.98     1169.04      193.78 o   0.2103E-04
   4   0  18     1559.60     1519.74      218.53 o   0.1633E-04
   5   0  18     1342.78     1356.00      211.70 o   0.1776E-04
  -9   1  18      192.92      162.04       93.43 <   0.0000E+00
  -8   1  18       20.49       17.00      102.68 <   0.0000E+00
  -7   1  18      285.97      269.97      111.83 <   0.0000E+00
  -6   1  18       20.49       26.43       49.15 <   0.0000E+00
  -5   1  18      102.01      141.78       51.82 <   0.0000E+00
  -4   1  18     3514.45     3714.41      165.40 o   0.1525E-04
  -3   1  18     7053.65     7126.23      229.98 o   0.6776E-05
  -2   1  18     1679.11     1743.16      139.17 o   0.2894E-04
  -1   1  18      137.01       92.16       50.74 <   0.0000E+00
   0   1  18      219.39      206.39       60.69 o   0.1881E-03
   1   1  18     3490.54     3248.39      173.54 o   0.1561E-04
   2   1  18     3081.65     2949.64      190.94 o   0.1511E-04
   3   1  18     1541.25     1745.25      147.31 o   0.2732E-04
   4   1  18      -18.35        0.44       58.77 <   0.0000E+00
   5   1  18     1165.22     1369.72      147.24 o   0.3051E-04
  -9   2  18      133.17      193.71      134.02 <   0.0000E+00
  -8   2  18       27.74       11.46       83.71 <   0.0000E+00
  -7   2  18      293.65      152.55      119.51 <   0.0000E+00
  -6   2  18     1258.27     1275.52      183.53 o   0.2252E-04
  -5   2  18     1397.84     1390.92      126.48 o   0.3549E-04
  -4   2  18      195.91       76.21       57.00 o   0.2446E-03
  -3   2  18      144.27      212.64       55.54 <   0.0000E+00
  -2   2  18      473.77      323.57       79.50 o   0.1087E-03
  -1   2  18     4321.56     4309.55      187.86 o   0.1204E-04
   0   2  18     3302.74     3032.62      168.74 o   0.1680E-04
   1   2  18      376.03      429.53       80.85 o   0.1018E-03
   2   2  18      513.89      511.86       97.48 o   0.7374E-04
   3   2  18     1592.04     1582.40      149.74 o   0.2750E-04
   4   2  18      -37.13       59.71      106.00 <   0.0000E+00
   5   2  18      291.09      319.22      105.09 <   0.0000E+00
  -9   3  18      117.80      203.59      137.44 <   0.0000E+00
  -8   3  18     1128.52     1085.55      185.24 o   0.2303E-04
  -7   3  18      526.70      635.15      134.02 o   0.4407E-04
  -6   3  18      541.21      669.44      138.29 o   0.4166E-04
  -5   3  18     2895.98     2844.04      156.66 o   0.1897E-04
  -4   3  18     2394.47     2232.81      151.81 o   0.2251E-04
  -3   3  18      194.20      251.88       67.31 <   0.0000E+00
  -2   3  18     1332.11     1116.16      131.61 o   0.3647E-04
  -1   3  18     1161.81      982.73      120.49 o   0.4323E-04
   0   3  18      798.58      791.28      103.29 o   0.5860E-04
   1   3  18     3624.99     3360.19      184.42 o   0.1438E-04
   2   3  18      429.38      439.64       85.32 o   0.9315E-04
   3   3  18      116.95       34.18       91.79 <   0.0000E+00
   4   3  18      471.21      495.12      105.01 o   0.6716E-04
   5   3  18      261.21       46.53       95.68 <   0.0000E+00
  -9   4  18       19.63       72.83      117.02 <   0.0000E+00
  -8   4  18      127.19       38.33      110.97 <   0.0000E+00
  -7   4  18      428.53      287.99      140.00 o   0.4504E-04
  -6   4  18     1663.75     1646.47      211.70 o   0.1683E-04
  -5   4  18       37.99       78.23      106.16 <   0.0000E+00
  -4   4  18      119.94      124.36       73.34 <   0.0000E+00
  -3   4  18       32.44        8.70       75.43 <   0.0000E+00
  -2   4  18      161.77      129.01       62.48 <   0.0000E+00
  -1   4  18      637.67      738.54       97.18 o   0.6648E-04
   0   4  18     1204.06     1118.76      124.78 o   0.3950E-04
   1   4  18      180.97      152.93       72.15 <   0.0000E+00
   2   4  18       21.77        9.00       83.71 <   0.0000E+00
   3   4  18       64.02       52.42      104.74 <   0.0000E+00
   4   4  18      -11.95       29.23       99.99 <   0.0000E+00
  -8   5  18       74.27        3.53      383.22 <   0.0000E+00
  -7   5  18      391.82      209.75      132.31 o   0.5113E-04
  -6   5  18      693.16      673.08      152.80 o   0.3464E-04
  -4   5  18      821.20      787.05      163.05 o   0.3028E-04
  -3   5  18     1893.38     1770.29      156.66 o   0.2446E-04
  -2   5  18       75.97      103.59      157.06 <   0.0000E+00
  -1   5  18      133.17        3.86       62.28 <   0.0000E+00
   0   5  18      135.30       93.42       91.52 <   0.0000E+00
   1   5  18       70.43       91.94      133.85 <   0.0000E+00
   2   5  18      484.87      481.27      100.87 o   0.7197E-04
   3   5  18      974.43     1067.35      139.26 o   0.3554E-04
   4   5  18      209.14      241.51       92.08 <   0.0000E+00
  -7   6  18       52.07       83.40      249.95 <   0.0000E+00
  -6   6  18       -0.85        0.74        1.83 <   0.0000E+00
  -5   6  18      117.80      171.21       86.22 <   0.0000E+00
  -3   6  18      498.53      315.29      136.58 o   0.4635E-04
  -2   6  18     1024.37     1154.94      120.12 o   0.4211E-04
  -1   6  18      -70.43        6.43       80.83 <   0.0000E+00
   0   6  18      492.12      632.28       96.02 o   0.7189E-04
   1   6  18      560.42      763.28      115.29 o   0.5293E-04
   2   6  18     1477.65     1442.30      160.03 o   0.2616E-04
   3   6  18       56.77      141.13      226.99 <   0.0000E+00
  -6   7  18      924.49      873.96      191.22 o   0.2283E-04
  -5   7  18      126.34       29.84      104.14 <   0.0000E+00
  -4   7  18       63.17      259.08      267.84 <   0.0000E+00
  -3   7  18      207.44      359.86      133.17 <   0.0000E+00
  -2   7  18      112.68       57.91      110.97 <   0.0000E+00
  -1   7  18      151.95        1.38      128.90 <   0.0000E+00
   0   7  18       58.47        0.26      123.04 <   0.0000E+00
   1   7  18       16.22       48.50      120.99 <   0.0000E+00
   2   7  18       20.49        4.43       91.73 <   0.0000E+00
  -5   8  18       99.88       36.38      133.17 <   0.0000E+00
  -4   8  18      624.87      513.14      175.85 o   0.2833E-04
  -3   8  18      -11.10        0.90       62.15 <   0.0000E+00
  -2   8  18      -40.97        7.41      265.52 <   0.0000E+00
  -1   8  18       68.29      106.67      390.63 <   0.0000E+00
   0   8  18      216.83        2.95      127.19 <   0.0000E+00
   1   8  18      540.36      579.89      168.17 o   0.3049E-04
  -2   9  18      242.43      196.33      139.14 <   0.0000E+00
  -9   1  19      897.60      974.60      139.75 o   0.3652E-04
  -8   1  19      203.17      126.72       92.97 <   0.0000E+00
  -7   1  19      443.04      391.84      128.90 o   0.5034E-04
  -6   1  19      464.38      285.23       86.86 o   0.9839E-04
  -5   1  19      428.96      344.72       78.47 o   0.1106E-03
  -4   1  19      242.86      178.82       62.46 o   0.1834E-03
  -3   1  19      353.41      429.36       72.93 o   0.1192E-03
  -2   1  19       74.69      143.26      188.34 <   0.0000E+00
  -1   1  19      138.29      143.87       65.73 <   0.0000E+00
   0   1  19      556.15      571.16       91.20 o   0.7816E-04
   1   1  19       96.03       82.22       82.18 <   0.0000E+00
   2   1  19      289.38      234.72       78.58 o   0.1240E-03
   3   1  19       58.47       84.74      110.61 <   0.0000E+00
   4   1  19      130.18       68.44      132.48 <   0.0000E+00
  -8   2  19      906.14      939.58      133.47 o   0.3923E-04
  -7   2  19      168.17      314.27      105.00 <   0.0000E+00
  -6   2  19       35.85       33.59      143.41 <   0.0000E+00
  -5   2  19      186.09      186.15       59.16 o   0.2040E-03
  -4   2  19       15.37        5.84       58.76 <   0.0000E+00
  -3   2  19      108.84        0.57       68.90 <   0.0000E+00
  -2   2  19     1303.94     1331.85      127.39 o   0.3640E-04
  -1   2  19      319.26      207.33       75.83 o   0.1311E-03
   0   2  19      113.96      276.73       89.01 <   0.0000E+00
   1   2  19      586.03      558.56       99.98 o   0.6913E-04
   2   2  19      -11.95       11.92       48.52 <   0.0000E+00
   3   2  19      -22.62        8.36       90.99 <   0.0000E+00
   4   2  19       74.27       21.01      193.36 <   0.0000E+00
  -8   3  19       75.12      134.18      459.74 <   0.0000E+00
  -7   3  19      -56.34       20.09      232.12 <   0.0000E+00
  -6   3  19      117.80      160.41      109.27 <   0.0000E+00
  -5   3  19      314.14      354.09       78.24 o   0.1140E-03
  -4   3  19      710.23      842.57      100.52 o   0.6048E-04
  -3   3  19      200.18      101.24       70.63 <   0.0000E+00
  -2   3  19       68.72      115.07       78.39 <   0.0000E+00
  -1   3  19     1175.04     1026.99      127.92 o   0.3953E-04
   0   3  19      432.37      423.25       85.19 o   0.9451E-04
   1   3  19      -28.17       18.01       70.17 <   0.0000E+00
   2   3  19      129.75        5.31       83.06 <   0.0000E+00
   3   3  19      497.25      556.18      109.14 o   0.6200E-04
   4   3  19      146.40      309.04       98.12 <   0.0000E+00
  -8   4  19       55.49        1.68      319.60 <   0.0000E+00
  -7   4  19     -166.46      108.00      116.95 <   0.0000E+00
  -6   4  19     1104.61     1323.56      198.05 o   0.2006E-04
  -5   4  19      479.75      509.21       90.46 o   0.8292E-04
  -4   4  19     2031.67     1847.85      166.90 o   0.2229E-04
  -3   4  19     1526.74     1464.06      150.47 o   0.2813E-04
  -2   4  19      161.77      141.63       73.04 <   0.0000E+00
  -1   4  19       94.33       19.23       71.73 <   0.0000E+00
   0   4  19       79.39       87.24      154.59 <   0.0000E+00
   1   4  19      111.83       92.53       92.28 <   0.0000E+00
   2   4  19     1366.68     1509.58      150.47 o   0.2829E-04
   3   4  19      -95.18       17.09       83.33 <   0.0000E+00
  -7   5  19      763.16      742.30      180.97 o   0.2579E-04
  -6   5  19       11.95       59.29       54.02 <   0.0000E+00
  -4   5  19     1417.05     1249.22      209.14 o   0.1820E-04
  -3   5  19      -60.18        8.03       97.94 <   0.0000E+00
  -2   5  19      720.90      553.94      116.81 o   0.5416E-04
  -1   5  19      123.78      134.49       86.40 <   0.0000E+00
   0   5  19      168.17      167.73       80.60 <   0.0000E+00
   1   5  19      410.60      382.09      107.64 o   0.6860E-04
   2   5  19      -30.73        0.20      122.58 <   0.0000E+00
   3   5  19     1125.53     1229.28      143.95 o   0.3246E-04
  -6   6  19      282.56      245.68      140.85 <   0.0000E+00
  -5   6  19      -64.02        4.32      299.63 <   0.0000E+00
  -3   6  19      649.62      694.66      149.39 o   0.3601E-04
  -2   6  19      390.97      236.30      134.88 <   0.0000E+00
  -1   6  19      136.16       81.16       77.75 <   0.0000E+00
   0   6  19       42.26        0.41      161.51 <   0.0000E+00
   1   6  19      512.19      509.55      119.95 o   0.5438E-04
   2   6  19      121.64       12.35       85.93 <   0.0000E+00
  -5   7  19       14.51      147.14       79.53 <   0.0000E+00
  -4   7  19       67.44      252.09      361.47 <   0.0000E+00
  -3   7  19      934.74      427.18      205.73 o   0.2125E-04
  -2   7  19      210.85       45.79      141.70 <   0.0000E+00
  -1   7  19      572.79      687.39      168.17 o   0.2989E-04
   0   7  19      390.11      395.16      147.68 <   0.0000E+00
   1   7  19       -6.83       15.23       37.15 <   0.0000E+00
  -8   0  20     3394.94     3776.34      310.73 o   0.7430E-05
  -7   0  20     1749.97     2237.29      242.43 o   0.1283E-04
  -6   0  20      528.40      403.40      150.24 o   0.3842E-04
  -5   0  20     2117.89     2408.51      234.75 o   0.1297E-04
  -4   0  20      161.34      216.75       90.49 <   0.0000E+00
  -3   0  20      103.29       19.73       88.78 <   0.0000E+00
  -2   0  20      324.38      195.19      105.85 o   0.7657E-04
  -1   0  20      186.95      203.50       91.34 <   0.0000E+00
   0   0  20      112.68        9.14       93.05 <   0.0000E+00
   1   0  20       39.27        5.58      172.78 <   0.0000E+00
   2   0  20      338.90      474.99      129.75 <   0.0000E+00
   3   0  20     1094.37      911.66      192.92 o   0.2205E-04
  -8   1  20       42.26      169.02      195.53 <   0.0000E+00
  -7   1  20     1492.17     2019.64      226.22 o   0.1477E-04
  -6   1  20     1974.05     1839.22      174.75 o   0.2102E-04
  -5   1  20      487.86      666.39       92.40 o   0.7481E-04
  -4   1  20       68.72       18.64      122.58 <   0.0000E+00
  -3   1  20      172.01       69.44       59.91 <   0.0000E+00
  -2   1  20      -90.49       25.15       54.58 <   0.0000E+00
  -1   1  20      844.68      948.61      108.05 o   0.5218E-04
   0   1  20      540.36      591.11       95.98 o   0.7267E-04
   1   1  20      -18.35        0.76       82.33 <   0.0000E+00
   2   1  20       70.43       45.75      167.00 <   0.0000E+00
   3   1  20      325.24      314.88       97.85 o   0.8311E-04
  -7   2  20      832.30      892.51      185.24 o   0.2414E-04
  -6   2  20      -99.02        6.00       99.88 <   0.0000E+00
  -5   2  20       14.51        0.92       68.52 <   0.0000E+00
  -4   2  20      700.84      858.84      107.18 o   0.5509E-04
  -3   2  20     1952.28     1914.35      159.37 o   0.2336E-04
  -2   2  20       32.01        0.43       82.81 <   0.0000E+00
  -1   2  20      137.44       22.59       69.86 <   0.0000E+00
   0   2  20      135.30       60.46      114.60 <   0.0000E+00
   1   2  20      303.90      191.37       83.76 o   0.1138E-03
   2   2  20       52.07       39.35      178.75 <   0.0000E+00
   3   2  20       59.75       25.57      158.54 <   0.0000E+00
  -7   3  20       90.49      314.51      120.36 <   0.0000E+00
  -6   3  20      418.28      327.26      141.70 o   0.4382E-04
  -5   3  20     2291.18     2181.61      180.56 o   0.1882E-04
  -4   3  20      870.29      810.31      120.61 o   0.4677E-04
  -3   3  20      182.68      208.00       81.54 <   0.0000E+00
  -2   3  20     1042.30      913.10      128.62 o   0.4095E-04
  -1   3  20       14.51       65.00       59.10 <   0.0000E+00
   0   3  20      137.01       98.60       92.43 <   0.0000E+00
   1   3  20      178.84      235.53       77.64 <   0.0000E+00
   2   3  20     1922.40     1676.01      181.79 o   0.2053E-04
  -6   4  20       66.58      174.68      314.28 <   0.0000E+00
  -5   4  20        8.54       37.82       42.68 <   0.0000E+00
  -4   4  20      408.47      294.13       98.39 o   0.8178E-04
  -3   4  20     1515.21     1541.03      154.24 o   0.2692E-04
  -2   4  20      130.18      187.07       79.98 <   0.0000E+00
  -1   4  20      -12.80       14.65       95.20 <   0.0000E+00
   0   4  20      119.51      222.57       82.44 <   0.0000E+00
   1   4  20       69.15       82.11      287.84 <   0.0000E+00
   2   4  20       81.95       22.10      262.73 <   0.0000E+00
  -6   5  20      212.56      232.71      128.90 <   0.0000E+00
  -4   5  20      308.16      258.57      134.02 <   0.0000E+00
  -3   5  20      534.81      522.25      106.99 o   0.6381E-04
  -2   5  20      175.42      205.05       89.78 <   0.0000E+00
  -1   5  20      525.42      489.91      111.87 o   0.6082E-04
   0   5  20      571.09      662.98      119.21 o   0.5198E-04
   1   5  20      560.84      892.12      125.70 o   0.4509E-04
  -3   6  20     -142.56        2.90      121.22 <   0.0000E+00
  -2   6  20      956.93     1016.53      197.19 o   0.2122E-04
  -1   6  20     1482.78     1646.50      158.18 o   0.2563E-04
   0   6  20      455.85      450.51      112.27 o   0.6197E-04
  -6   1  21      208.72      219.67      107.37 <   0.0000E+00
  -5   1  21      109.69       40.06       78.42 <   0.0000E+00
  -4   1  21      723.89      923.50      120.14 o   0.4688E-04
  -3   1  21       67.01       60.09      141.81 <   0.0000E+00
  -2   1  21      549.75      467.84      102.23 o   0.6964E-04
  -1   1  21       49.51       60.43      114.20 <   0.0000E+00
   0   1  21      176.70      151.28       81.25 <   0.0000E+00
   1   1  21       99.45       27.00       83.06 <   0.0000E+00
  -6   2  21      361.94      165.18      151.09 <   0.0000E+00
  -5   2  21      732.43      661.52      126.92 o   0.4640E-04
  -4   2  21      189.94      332.03       81.47 <   0.0000E+00
  -3   2  21      532.67      460.52      106.90 o   0.6562E-04
  -2   2  21      504.08      329.71       99.78 o   0.7691E-04
  -1   2  21      134.88       73.86       77.27 <   0.0000E+00
   0   2  21      193.78      259.03       84.51 <   0.0000E+00
   1   2  21      157.92       58.03      103.72 <   0.0000E+00
  -5   3  21      249.26      316.53       92.08 <   0.0000E+00
  -4   3  21      681.21      524.69      120.85 o   0.5191E-04
  -3   3  21       87.50        0.04      101.75 <   0.0000E+00
  -2   3  21      569.81      621.38      111.43 o   0.5817E-04
  -1   3  21      106.71       44.41      130.15 <   0.0000E+00
   0   3  21      119.94       72.27      108.46 <   0.0000E+00
   1   3  21       14.51       14.49       88.23 <   0.0000E+00
  -4   4  21      172.86      140.87       84.01 <   0.0000E+00
  -3   4  21        9.39       96.04       56.96 <   0.0000E+00
  -2   4  21      781.94      792.80      127.06 o   0.4436E-04
  -1   4  21       53.78      133.49      236.90 <   0.0000E+00
   0   4  21      -99.02       22.54      122.92 <   0.0000E+00
  -2   5  21      -87.07        0.19      122.07 <   0.0000E+00
  -4   0  22      536.94      350.56      171.58 o   0.3061E-04
  -3   0  22     -156.22        4.18       98.17 <   0.0000E+00
  -2   0  22      173.29      380.71      125.49 <   0.0000E+00
  -1   0  22     2552.39     2291.38      292.80 o   0.9271E-05
  -4   1  22      378.59      378.52      111.55 o   0.6503E-04
  -3   1  22      333.35      317.95      100.32 o   0.7960E-04
  -2   1  22      655.60      620.53      124.95 o   0.4843E-04
  -1   1  22      -16.22        2.83       87.58 <   0.0000E+00
  -3   2  22      847.67      733.18      181.83 o   0.2543E-04
